# Supplementary material for: Genome degradation in plant tissue culture
Source: Proc Natl Acad Sci U S A. 2026 Apr 22;123(17):e2530182123. doi: 10.1073/pnas.2530182123 (PMC13123843; doi:10.1073/pnas.2530182123)
Supplement: Supplementary file 2 — Dataset S01 (XLSX) [file pnas.2530182123.sd01.xlsx]

## Sheet: Sheet1
Dataset S1. Raw sequencing statistics of all walnut clones and sequencing types.
PacBio HiFi Long Reads	Reference	Tree	E HiFi
Number of reads	1621199	2347795	1907892
Mean read length (bp)	14593.2	15545.5	12689.7
Total bases (bp)	23658438522	36497674505	24210517470
Genome size (bp)	540705719	540705719	540705719
Coverage (X)	43.7547	67.5001	44.7758
Cantata Bio Dovetail Omni-C	Reference
Number of reads (2x150bp)	329939070
Read length (bp)	150
Total bases (bp)	49490860500
Genome size (bp)	540705719
Coverage (X)	91.5301
Illumina Whole Genome Sequencing	E 1	E 2	E 3	E 4	E 5	E 6	E 7	E 8	E 9	E 10	E 11	E 12	E 13	E 14	S 1985	S 2010	S 2013	S 2022
Number of read pairs (2x150bp)	104221832	140538537	54165974	155658161	172012092	138441503	103023148	138734379	150594587	97656295	109167977	110109328	142951710	102430072	156008666	154694863	152260610	156456971
Read length (bp)	151	151	151	151	151	151	151	151	151	151	151	151	151	151	151	151	151	151
Total bases (bp)	15737496632	21221319087	8179062074	23504382311	25973825892	20904666953	15556495348	20948891229	22739782637	14746100545	16484364527	16626508528	21585708210	15466940872	23557308566	23358924313	22991352110	23625002621
Genome size (bp)	540705719	540705719	540705719	540705719	540705719	540705719	540705719	540705719	540705719	540705719	540705719	540705719	540705719	540705719	540705719	540705719	540705719	540705719
Coverage (X)	29.1055	39.2474	15.1266	43.4698	48.0369	38.6618	28.7707	38.7436	42.0557	27.272	30.4868	30.7496	39.9214	28.6051	43.5677	43.2008	42.521	43.6929
Illumina RNA Sequencing	E 1	E 2	E 3	E 4	E 5	E 6	E 7	E 8	E 9	E 12	E 13	E 14
Number of reads (2x150bp)	68711836	69083237	70045947	72358716	62948979	75142596	74657520	78584418	75139057	81322255	74615525	77304261
Read length (bp)	151	151	151	151	151	151	151	151	151	151	151	151
Total bases (bp)	10375487236	10431568787	10576937997	10926166116	9505295829	11346531996	11273285520	11866247118	11345997607	12279660505	11266944275	11672943411
Total verified CDS (bp)	61863592	61863592	61863592	61863592	61863592	61863592	61863592	61863592	61863592	61863592	61863592	61863592
CDS coverage (X)	167.716	168.622	170.972	176.617	153.649	183.412	182.228	191.813	183.403	198.496	182.126	188.688
