# Supplementary material for: Genome degradation in plant tissue culture
Source: Proc Natl Acad Sci U S A. 2026 Apr 22;123(17):e2530182123. doi: 10.1073/pnas.2530182123 (PMC13123843; doi:10.1073/pnas.2530182123)
Supplement: Supplementary file 3 — Dataset S02 (XLSX) [file pnas.2530182123.sd02.xlsx]

## Sheet: Sheet1
Dataset S2. Statistics of primary and haplotype-resolved Juglans regia 'Chandler' assemblies.
	Juglans regia 'Chandler'
	Primary	Primary Chromosomes	Haplotype A	Haplotype A Chromosomes	Haplotype B	Haplotype B Chromosomes
Number of sequences	431	16	356	16	189	16
Size (bp)	563685698	540705719	549707088	532034560	547053093	532913467
Max length (bp)	52578039	52578039	51092591	51092591	53139419	53139419
N50 (bp)	36346324	36346324	35147692	35147692	35657545	35657545
L50	7	7	7	7	7	7
Number of gaps	18	18	39	39	44	44
Average number of contigs per chromosome	NA	1.125	NA	2.4375	NA	2.75
GC%	36.46	36.16	36.36	36.11	36.44	36.12
BUSCO completeness (%)	98.1	98	98.1	98.1	98.1	98.1
Complete single-copy (%)	90.2	90.2	90.2	90.2	90.4	90.4
Complete duplicated (%)	7.9	7.8	7.9	7.9	7.7	7.7
