# Supplementary material for: Genome degradation in plant tissue culture
Source: Proc Natl Acad Sci U S A. 2026 Apr 22;123(17):e2530182123. doi: 10.1073/pnas.2530182123 (PMC13123843; doi:10.1073/pnas.2530182123)
Supplement: Supplementary file 4 — Dataset S03 (XLSX) [file pnas.2530182123.sd03.xlsx]

## Sheet: Sheet1
Dataset S3. The genetic map of Juglans regia 'Chandler' constructed from self-pollinated progeny.
Markers	Chr	Dist	BP	SNPnames	HapA	HapB	Distnew
SNC_049901.1_RAGTAG_892047	1	85.0019	892047	1_892047	T	G	0
SNC_049901.1_RAGTAG_918091	1	85.0019	918091	1_918091	T	C	0
SNC_049901.1_RAGTAG_1061814	1	84.8869	1061814	1_1061814	T	C	0.114943
SNC_049901.1_RAGTAG_1071789	1	84.8869	1071789	1_1071789	T	A	0.114943
SNC_049901.1_RAGTAG_1071850	1	84.8869	1071850	1_1071850	G	T	0.114943
SNC_049901.1_RAGTAG_1074779	1	84.8869	1074779	1_1074779	C	T	0.114943
SNC_049901.1_RAGTAG_1078031	1	84.8869	1078031	1_1078031	T	A	0.114943
SNC_049901.1_RAGTAG_1079480	1	84.8869	1079480	1_1079480	A	G	0.114943
SNC_049901.1_RAGTAG_1146994	1	84.657	1146994	1_1146994	G	C	0.344829
SNC_049901.1_RAGTAG_1168127	1	84.5421	1168127	1_1168127	T	C	0.459772
SNC_049901.1_RAGTAG_1198344	1	84.5421	1198344	1_1198344	G	A	0.459772
SNC_049901.1_RAGTAG_1218448	1	84.5421	1218448	1_1218448	C	T	0.459772
SNC_049901.1_RAGTAG_1238036	1	84.5421	1238036	1_1238036	A	G	0.459772
SNC_049901.1_RAGTAG_1252046	1	84.5421	1252046	1_1252046	C	A	0.459772
SNC_049901.1_RAGTAG_1257169	1	84.5421	1257169	1_1257169	G	T	0.459772
SNC_049901.1_RAGTAG_1257237	1	84.5421	1257237	1_1257237	A	C	0.459772
SNC_049901.1_RAGTAG_1258183	1	84.5421	1258183	1_1258183	T	G	0.459772
SNC_049901.1_RAGTAG_1258313	1	84.5421	1258313	1_1258313	C	T	0.459772
SNC_049901.1_RAGTAG_1289193	1	84.4271	1289193	1_1289193	T	A	0.574715
SNC_049901.1_RAGTAG_1289402	1	84.4271	1289402	1_1289402	C	T	0.574715
SNC_049901.1_RAGTAG_1291667	1	84.4271	1291667	1_1291667	T	G	0.574715
SNC_049901.1_RAGTAG_1309981	1	84.4271	1309981	1_1309981	C	G	0.574715
SNC_049901.1_RAGTAG_1311641	1	84.4271	1311641	1_1311641	G	A	0.574715
SNC_049901.1_RAGTAG_1315002	1	84.4271	1315002	1_1315002	T	C	0.574715
SNC_049901.1_RAGTAG_1315782	1	84.4271	1315782	1_1315782	A	G	0.574715
SNC_049901.1_RAGTAG_1319204	1	84.4271	1319204	1_1319204	A	G	0.574715
SNC_049901.1_RAGTAG_1337874	1	84.4271	1337874	1_1337874	C	A	0.574715
SNC_049901.1_RAGTAG_1338183	1	84.4271	1338183	1_1338183	C	T	0.574715
SNC_049901.1_RAGTAG_1403190	1	84.3122	1403190	1_1403190	T	A	0.689658
SNC_049901.1_RAGTAG_1458616	1	84.1973	1458616	1_1458616	A	G	0.8046
SNC_049901.1_RAGTAG_1462800	1	84.1973	1462800	1_1462800	A	C	0.8046
SNC_049901.1_RAGTAG_1472946	1	84.1973	1472946	1_1472946	G	C	0.8046
SNC_049901.1_RAGTAG_1495817	1	83.8524	1495817	1_1495817	G	A	1.14943
SNC_049901.1_RAGTAG_1560121	1	83.6225	1560121	1_1560121	T	C	1.37932
SNC_049901.1_RAGTAG_1560852	1	83.6225	1560852	1_1560852	C	T	1.37932
SNC_049901.1_RAGTAG_1591143	1	83.6225	1591143	1_1591143	G	T	1.37932
SNC_049901.1_RAGTAG_1659190	1	83.5076	1659190	1_1659190	C	T	1.49426
SNC_049901.1_RAGTAG_1663467	1	83.5076	1663467	1_1663467	A	T	1.49426
SNC_049901.1_RAGTAG_1667550	1	83.5076	1667550	1_1667550	C	T	1.49426
SNC_049901.1_RAGTAG_1712963	1	83.5076	1712963	1_1712963	G	A	1.49426
SNC_049901.1_RAGTAG_1723062	1	83.5076	1723062	1_1723062	A	G	1.49426
SNC_049901.1_RAGTAG_1965054	1	83.0478	1965054	1_1965054	G	C	1.95405
SNC_049901.1_RAGTAG_1980128	1	83.0478	1980128	1_1980128	C	A	1.95405
SNC_049901.1_RAGTAG_1984124	1	83.0478	1984124	1_1984124	T	A	1.95405
SNC_049901.1_RAGTAG_1986561	1	83.0478	1986561	1_1986561	G	A	1.95405
SNC_049901.1_RAGTAG_2015898	1	82.8179	2015898	1_2015898	A	T	2.18393
SNC_049901.1_RAGTAG_2041594	1	82.8179	2041594	1_2041594	A	C	2.18393
SNC_049901.1_RAGTAG_2044336	1	82.8179	2044336	1_2044336	G	A	2.18393
SNC_049901.1_RAGTAG_2059572	1	82.703	2059572	1_2059572	A	G	2.29888
SNC_049901.1_RAGTAG_2060885	1	82.703	2060885	1_2060885	C	T	2.29888
SNC_049901.1_RAGTAG_2101283	1	82.588	2101283	1_2101283	C	G	2.41382
SNC_049901.1_RAGTAG_2106710	1	82.588	2106710	1_2106710	G	A	2.41382
SNC_049901.1_RAGTAG_2134206	1	82.588	2134206	1_2134206	T	C	2.41382
SNC_049901.1_RAGTAG_2138308	1	82.588	2138308	1_2138308	A	G	2.41382
SNC_049901.1_RAGTAG_2152527	1	82.588	2152527	1_2152527	A	G	2.41382
SNC_049901.1_RAGTAG_2169294	1	82.588	2169294	1_2169294	A	C	2.41382
SNC_049901.1_RAGTAG_2183609	1	82.588	2183609	1_2183609	C	T	2.41382
SNC_049901.1_RAGTAG_2200155	1	82.588	2200155	1_2200155	G	T	2.41382
SNC_049901.1_RAGTAG_2200208	1	82.588	2200208	1_2200208	G	T	2.41382
SNC_049901.1_RAGTAG_2201738	1	82.588	2201738	1_2201738	T	G	2.41382
SNC_049901.1_RAGTAG_2232166	1	82.588	2232166	1_2232166	G	A	2.41382
SNC_049901.1_RAGTAG_2236114	1	82.588	2236114	1_2236114	T	C	2.41382
SNC_049901.1_RAGTAG_2240722	1	82.588	2240722	1_2240722	A	G	2.41382
SNC_049901.1_RAGTAG_2243707	1	82.588	2243707	1_2243707	T	C	2.41382
SNC_049901.1_RAGTAG_2243868	1	82.588	2243868	1_2243868	A	T	2.41382
SNC_049901.1_RAGTAG_2297188	1	82.4731	2297188	1_2297188	C	A	2.52876
SNC_049901.1_RAGTAG_2302693	1	82.4731	2302693	1_2302693	T	A	2.52876
SNC_049901.1_RAGTAG_2305411	1	82.4731	2305411	1_2305411	C	T	2.52876
SNC_049901.1_RAGTAG_2316190	1	82.3582	2316190	1_2316190	G	A	2.6437
SNC_049901.1_RAGTAG_2320641	1	82.3582	2320641	1_2320641	G	T	2.6437
SNC_049901.1_RAGTAG_2321503	1	82.3582	2321503	1_2321503	T	G	2.6437
SNC_049901.1_RAGTAG_2355809	1	82.3582	2355809	1_2355809	A	T	2.6437
SNC_049901.1_RAGTAG_2366012	1	82.3582	2366012	1_2366012	C	A	2.6437
SNC_049901.1_RAGTAG_2368446	1	82.3582	2368446	1_2368446	G	A	2.6437
SNC_049901.1_RAGTAG_2465944	1	82.0133	2465944	1_2465944	C	G	2.98854
SNC_049901.1_RAGTAG_2471573	1	82.0133	2471573	1_2471573	C	T	2.98854
SNC_049901.1_RAGTAG_2477421	1	82.0133	2477421	1_2477421	T	C	2.98854
SNC_049901.1_RAGTAG_2522600	1	82.0133	2522600	1_2522600	A	C	2.98854
SNC_049901.1_RAGTAG_2532775	1	82.0133	2532775	1_2532775	C	T	2.98854
SNC_049901.1_RAGTAG_2536230	1	81.8984	2536230	1_2536230	A	G	3.10348
SNC_049901.1_RAGTAG_2548804	1	81.8984	2548804	1_2548804	T	A	3.10348
SNC_049901.1_RAGTAG_2552311	1	81.8984	2552311	1_2552311	A	G	3.10348
SNC_049901.1_RAGTAG_2558769	1	81.8984	2558769	1_2558769	G	A	3.10348
SNC_049901.1_RAGTAG_2581023	1	81.7834	2581023	1_2581023	A	T	3.21842
SNC_049901.1_RAGTAG_2603505	1	81.6685	2603505	1_2603505	T	C	3.33336
SNC_049901.1_RAGTAG_2613672	1	81.6685	2613672	1_2613672	T	C	3.33336
SNC_049901.1_RAGTAG_2616994	1	81.6685	2616994	1_2616994	A	G	3.33336
SNC_049901.1_RAGTAG_2637170	1	81.4386	2637170	1_2637170	C	T	3.56325
SNC_049901.1_RAGTAG_2655396	1	80.9788	2655396	1_2655396	A	G	4.02303
SNC_049901.1_RAGTAG_2723546	1	80.8639	2723546	1_2723546	G	A	4.13798
SNC_049901.1_RAGTAG_2736717	1	80.8639	2736717	1_2736717	T	C	4.13798
SNC_049901.1_RAGTAG_2783947	1	80.7489	2783947	1_2783947	G	C	4.25292
SNC_049901.1_RAGTAG_2792680	1	80.7489	2792680	1_2792680	G	A	4.25292
SNC_049901.1_RAGTAG_2895816	1	80.519	2895816	1_2895816	A	G	4.48281
SNC_049901.1_RAGTAG_2897266	1	80.519	2897266	1_2897266	A	G	4.48281
SNC_049901.1_RAGTAG_2901059	1	80.519	2901059	1_2901059	G	A	4.48281
SNC_049901.1_RAGTAG_2973130	1	80.2892	2973130	1_2973130	T	C	4.71269
SNC_049901.1_RAGTAG_2973199	1	80.2892	2973199	1_2973199	A	G	4.71269
SNC_049901.1_RAGTAG_2973917	1	80.2892	2973917	1_2973917	T	C	4.71269
SNC_049901.1_RAGTAG_2973982	1	80.2892	2973982	1_2973982	C	A	4.71269
SNC_049901.1_RAGTAG_2974103	1	80.2892	2974103	1_2974103	G	C	4.71269
SNC_049901.1_RAGTAG_3070228	1	79.9443	3070228	1_3070228	G	T	5.05753
SNC_049901.1_RAGTAG_3137606	1	79.5995	3137606	1_3137606	A	G	5.40236
SNC_049901.1_RAGTAG_3140410	1	79.5995	3140410	1_3140410	A	T	5.40236
SNC_049901.1_RAGTAG_3140491	1	79.5995	3140491	1_3140491	G	A	5.40236
SNC_049901.1_RAGTAG_3165663	1	79.5995	3165663	1_3165663	C	T	5.40236
SNC_049901.1_RAGTAG_3250012	1	79.3696	3250012	1_3250012	A	G	5.63225
SNC_049901.1_RAGTAG_3268894	1	79.2547	3268894	1_3268894	G	T	5.74719
SNC_049901.1_RAGTAG_3276143	1	79.2547	3276143	1_3276143	T	C	5.74719
SNC_049901.1_RAGTAG_3276165	1	79.2547	3276165	1_3276165	C	T	5.74719
SNC_049901.1_RAGTAG_3287587	1	79.2547	3287587	1_3287587	T	G	5.74719
SNC_049901.1_RAGTAG_3305248	1	79.0248	3305248	1_3305248	G	T	5.97708
SNC_049901.1_RAGTAG_3306979	1	79.0248	3306979	1_3306979	C	T	5.97708
SNC_049901.1_RAGTAG_3307088	1	79.0248	3307088	1_3307088	G	A	5.97708
SNC_049901.1_RAGTAG_3308768	1	79.0248	3308768	1_3308768	A	G	5.97708
SNC_049901.1_RAGTAG_3317126	1	79.0248	3317126	1_3317126	A	T	5.97708
SNC_049901.1_RAGTAG_3348266	1	78.45	3348266	1_3348266	T	C	6.55181
SNC_049901.1_RAGTAG_3351740	1	78.45	3351740	1_3351740	A	C	6.55181
SNC_049901.1_RAGTAG_3351766	1	78.45	3351766	1_3351766	G	A	6.55181
SNC_049901.1_RAGTAG_3366288	1	78.45	3366288	1_3366288	A	G	6.55181
SNC_049901.1_RAGTAG_3395731	1	78.3351	3395731	1_3395731	A	G	6.66676
SNC_049901.1_RAGTAG_3484850	1	78.1052	3484850	1_3484850	G	A	6.89664
SNC_049901.1_RAGTAG_3578604	1	77.9903	3578604	1_3578604	A	G	7.01159
SNC_049901.1_RAGTAG_3592010	1	77.8753	3592010	1_3592010	A	G	7.12653
SNC_049901.1_RAGTAG_3592740	1	77.8753	3592740	1_3592740	C	T	7.12653
SNC_049901.1_RAGTAG_3593060	1	77.8753	3593060	1_3593060	C	A	7.12653
SNC_049901.1_RAGTAG_3599923	1	77.8753	3599923	1_3599923	G	A	7.12653
SNC_049901.1_RAGTAG_3617386	1	77.8753	3617386	1_3617386	A	G	7.12653
SNC_049901.1_RAGTAG_3621909	1	77.8753	3621909	1_3621909	A	G	7.12653
SNC_049901.1_RAGTAG_3626861	1	77.7604	3626861	1_3626861	G	A	7.24147
SNC_049901.1_RAGTAG_3636743	1	77.6454	3636743	1_3636743	C	T	7.35641
SNC_049901.1_RAGTAG_3658180	1	77.6454	3658180	1_3658180	A	G	7.35641
SNC_049901.1_RAGTAG_3658264	1	77.6454	3658264	1_3658264	C	A	7.35641
SNC_049901.1_RAGTAG_3662933	1	77.6454	3662933	1_3662933	A	G	7.35641
SNC_049901.1_RAGTAG_3662973	1	77.6454	3662973	1_3662973	A	T	7.35641
SNC_049901.1_RAGTAG_3729093	1	77.4156	3729093	1_3729093	G	A	7.5863
SNC_049901.1_RAGTAG_3730012	1	77.4156	3730012	1_3730012	G	C	7.5863
SNC_049901.1_RAGTAG_3793280	1	77.0707	3793280	1_3793280	C	T	7.93113
SNC_049901.1_RAGTAG_3839567	1	77.0707	3839567	1_3839567	C	T	7.93113
SNC_049901.1_RAGTAG_3894351	1	76.7259	3894351	1_3894351	G	A	8.27597
SNC_049901.1_RAGTAG_3932090	1	76.496	3932090	1_3932090	A	G	8.50585
SNC_049901.1_RAGTAG_3938020	1	76.496	3938020	1_3938020	C	G	8.50585
SNC_049901.1_RAGTAG_3953862	1	76.2661	3953862	1_3953862	G	A	8.73574
SNC_049901.1_RAGTAG_3959029	1	76.1512	3959029	1_3959029	A	G	8.85068
SNC_049901.1_RAGTAG_3980891	1	76.0362	3980891	1_3980891	C	T	8.96563
SNC_049901.1_RAGTAG_4066113	1	75.6914	4066113	1_4066113	A	C	9.31046
SNC_049901.1_RAGTAG_4069534	1	75.6914	4069534	1_4069534	G	A	9.31046
SNC_049901.1_RAGTAG_4069581	1	75.6914	4069581	1_4069581	C	T	9.31046
SNC_049901.1_RAGTAG_4091373	1	75.6914	4091373	1_4091373	A	G	9.31046
SNC_049901.1_RAGTAG_4097605	1	75.6914	4097605	1_4097605	T	C	9.31046
SNC_049901.1_RAGTAG_4123376	1	75.6914	4123376	1_4123376	G	A	9.31046
SNC_049901.1_RAGTAG_4124280	1	75.6914	4124280	1_4124280	T	C	9.31046
SNC_049901.1_RAGTAG_4125423	1	75.6914	4125423	1_4125423	C	T	9.31046
SNC_049901.1_RAGTAG_4133095	1	75.5765	4133095	1_4133095	A	G	9.4254
SNC_049901.1_RAGTAG_4148220	1	75.5765	4148220	1_4148220	A	T	9.4254
SNC_049901.1_RAGTAG_4151623	1	75.5765	4151623	1_4151623	G	C	9.4254
SNC_049901.1_RAGTAG_4154282	1	75.5765	4154282	1_4154282	T	G	9.4254
SNC_049901.1_RAGTAG_4155122	1	75.5765	4155122	1_4155122	T	C	9.4254
SNC_049901.1_RAGTAG_4156640	1	75.5765	4156640	1_4156640	C	T	9.4254
SNC_049901.1_RAGTAG_4182460	1	75.3466	4182460	1_4182460	C	G	9.65529
SNC_049901.1_RAGTAG_4216035	1	75.3466	4216035	1_4216035	G	A	9.65529
SNC_049901.1_RAGTAG_4219415	1	75.3466	4219415	1_4219415	C	T	9.65529
SNC_049901.1_RAGTAG_4259452	1	75.1167	4259452	1_4259452	G	A	9.88517
SNC_049901.1_RAGTAG_4281825	1	74.8868	4281825	1_4281825	T	A	10.1151
SNC_049901.1_RAGTAG_4290036	1	74.8868	4290036	1_4290036	G	A	10.1151
SNC_049901.1_RAGTAG_4327296	1	74.8868	4327296	1_4327296	C	T	10.1151
SNC_049901.1_RAGTAG_4365306	1	74.542	4365306	1_4365306	G	A	10.4599
SNC_049901.1_RAGTAG_4372232	1	74.542	4372232	1_4372232	T	C	10.4599
SNC_049901.1_RAGTAG_4372375	1	74.542	4372375	1_4372375	T	C	10.4599
SNC_049901.1_RAGTAG_4426622	1	74.427	4426622	1_4426622	A	T	10.5748
SNC_049901.1_RAGTAG_4483257	1	74.427	4483257	1_4483257	T	C	10.5748
SNC_049901.1_RAGTAG_4521256	1	74.427	4521256	1_4521256	A	G	10.5748
SNC_049901.1_RAGTAG_4603405	1	73.9672	4603405	1_4603405	A	G	11.0346
SNC_049901.1_RAGTAG_4654792	1	73.7373	4654792	1_4654792	A	G	11.2645
SNC_049901.1_RAGTAG_4795943	1	72.5647	4795943	1_4795943	A	G	12.4371
SNC_049901.1_RAGTAG_4843474	1	72.2199	4843474	1_4843474	A	G	12.782
SNC_049901.1_RAGTAG_4843579	1	72.2199	4843579	1_4843579	C	T	12.782
SNC_049901.1_RAGTAG_4844450	1	72.2199	4844450	1_4844450	T	G	12.782
SNC_049901.1_RAGTAG_4849429	1	72.2199	4849429	1_4849429	G	A	12.782
SNC_049901.1_RAGTAG_4860084	1	72.2199	4860084	1_4860084	C	T	12.782
SNC_049901.1_RAGTAG_8017680	1	62.9137	8017680	1_8017680	C	T	22.0882
SNC_049901.1_RAGTAG_8017745	1	62.9137	8017745	1_8017745	C	A	22.0882
SNC_049901.1_RAGTAG_8048409	1	62.7987	8048409	1_8048409	T	C	22.2031
SNC_049901.1_RAGTAG_8058806	1	62.7987	8058806	1_8058806	C	A	22.2031
SNC_049901.1_RAGTAG_8067030	1	62.7987	8067030	1_8067030	T	C	22.2031
SNC_049901.1_RAGTAG_8084087	1	62.7987	8084087	1_8084087	G	T	22.2031
SNC_049901.1_RAGTAG_8094707	1	62.7987	8094707	1_8094707	T	G	22.2031
SNC_049901.1_RAGTAG_8095269	1	62.7987	8095269	1_8095269	T	A	22.2031
SNC_049901.1_RAGTAG_8108392	1	62.5688	8108392	1_8108392	T	C	22.433
SNC_049901.1_RAGTAG_8117612	1	62.4539	8117612	1_8117612	T	C	22.548
SNC_049901.1_RAGTAG_8125230	1	62.4539	8125230	1_8125230	A	C	22.548
SNC_049901.1_RAGTAG_8130567	1	62.4539	8130567	1_8130567	A	G	22.548
SNC_049901.1_RAGTAG_9488419	1	59.9	9488419	1_9488419	A	G	25.1019
SNC_049901.1_RAGTAG_9572610	1	59.785	9572610	1_9572610	C	A	25.2168
SNC_049901.1_RAGTAG_9607979	1	59.6701	9607979	1_9607979	C	T	25.3318
SNC_049901.1_RAGTAG_9811562	1	59.0953	9811562	1_9811562	T	C	25.9065
SNC_049901.1_RAGTAG_9887282	1	58.7505	9887282	1_9887282	G	A	26.2514
SNC_049901.1_RAGTAG_9889532	1	58.7505	9889532	1_9889532	A	G	26.2514
SNC_049901.1_RAGTAG_9892747	1	58.7505	9892747	1_9892747	G	A	26.2514
SNC_049901.1_RAGTAG_9892820	1	58.7505	9892820	1_9892820	G	T	26.2514
SNC_049901.1_RAGTAG_9904758	1	58.7505	9904758	1_9904758	C	T	26.2514
SNC_049901.1_RAGTAG_9933493	1	58.6356	9933493	1_9933493	C	T	26.3663
SNC_049901.1_RAGTAG_9942797	1	58.6356	9942797	1_9942797	T	A	26.3663
SNC_049901.1_RAGTAG_9962149	1	58.6356	9962149	1_9962149	T	C	26.3663
SNC_049901.1_RAGTAG_9962195	1	58.6356	9962195	1_9962195	A	G	26.3663
SNC_049901.1_RAGTAG_9990496	1	58.6356	9990496	1_9990496	T	C	26.3663
SNC_049901.1_RAGTAG_9990556	1	58.6356	9990556	1_9990556	C	G	26.3663
SNC_049901.1_RAGTAG_9992334	1	58.6356	9992334	1_9992334	G	C	26.3663
SNC_049901.1_RAGTAG_9992415	1	58.6356	9992415	1_9992415	G	A	26.3663
SNC_049901.1_RAGTAG_9996703	1	58.6356	9996703	1_9996703	T	C	26.3663
SNC_049901.1_RAGTAG_9996798	1	58.6356	9996798	1_9996798	T	G	26.3663
SNC_049901.1_RAGTAG_9998155	1	58.6356	9998155	1_9998155	T	C	26.3663
SNC_049901.1_RAGTAG_10001749	1	58.6356	10001749	1_10001749	C	T	26.3663
SNC_049901.1_RAGTAG_10010704	1	58.6356	10010704	1_10010704	A	G	26.3663
SNC_049901.1_RAGTAG_10010777	1	58.6356	10010777	1_10010777	A	G	26.3663
SNC_049901.1_RAGTAG_10084975	1	58.6356	10084975	1_10084975	G	A	26.3663
SNC_049901.1_RAGTAG_10115350	1	58.6356	10115350	1_10115350	G	T	26.3663
SNC_049901.1_RAGTAG_10116262	1	58.6356	10116262	1_10116262	G	A	26.3663
SNC_049901.1_RAGTAG_10234581	1	58.4057	10234581	1_10234581	G	T	26.5962
SNC_049901.1_RAGTAG_10246791	1	58.4057	10246791	1_10246791	T	C	26.5962
SNC_049901.1_RAGTAG_10246913	1	58.4057	10246913	1_10246913	G	C	26.5962
SNC_049901.1_RAGTAG_10251255	1	58.4057	10251255	1_10251255	C	G	26.5962
SNC_049901.1_RAGTAG_10254299	1	58.4057	10254299	1_10254299	G	A	26.5962
SNC_049901.1_RAGTAG_10270678	1	58.4057	10270678	1_10270678	T	C	26.5962
SNC_049901.1_RAGTAG_10286960	1	58.4057	10286960	1_10286960	A	G	26.5962
SNC_049901.1_RAGTAG_10287048	1	58.4057	10287048	1_10287048	A	G	26.5962
SNC_049901.1_RAGTAG_10288223	1	58.4057	10288223	1_10288223	A	G	26.5962
SNC_049901.1_RAGTAG_10290974	1	58.4057	10290974	1_10290974	A	T	26.5962
SNC_049901.1_RAGTAG_10332244	1	58.4057	10332244	1_10332244	A	G	26.5962
SNC_049901.1_RAGTAG_10332290	1	58.4057	10332290	1_10332290	G	A	26.5962
SNC_049901.1_RAGTAG_10359787	1	58.4057	10359787	1_10359787	G	A	26.5962
SNC_049901.1_RAGTAG_10443712	1	58.4057	10443712	1_10443712	G	A	26.5962
SNC_049901.1_RAGTAG_10465282	1	58.4057	10465282	1_10465282	T	C	26.5962
SNC_049901.1_RAGTAG_10568997	1	58.2907	10568997	1_10568997	A	G	26.7111
SNC_049901.1_RAGTAG_10569925	1	58.2907	10569925	1_10569925	G	T	26.7111
SNC_049901.1_RAGTAG_10569982	1	58.2907	10569982	1_10569982	C	T	26.7111
SNC_049901.1_RAGTAG_10583467	1	58.2907	10583467	1_10583467	G	A	26.7111
SNC_049901.1_RAGTAG_10584893	1	58.2907	10584893	1_10584893	T	C	26.7111
SNC_049901.1_RAGTAG_10585662	1	58.2907	10585662	1_10585662	G	A	26.7111
SNC_049901.1_RAGTAG_10641183	1	57.716	10641183	1_10641183	T	C	27.2859
SNC_049901.1_RAGTAG_10675689	1	57.716	10675689	1_10675689	C	G	27.2859
SNC_049901.1_RAGTAG_10684111	1	57.716	10684111	1_10684111	T	A	27.2859
SNC_049901.1_RAGTAG_10717265	1	57.601	10717265	1_10717265	T	C	27.4008
SNC_049901.1_RAGTAG_10734123	1	57.601	10734123	1_10734123	T	C	27.4008
SNC_049901.1_RAGTAG_10760425	1	57.601	10760425	1_10760425	G	C	27.4008
SNC_049901.1_RAGTAG_12909562	1	53.5859	12909562	1_12909562	G	A	31.4159
SNC_049901.1_RAGTAG_12911325	1	53.5859	12911325	1_12911325	A	C	31.4159
SNC_049901.1_RAGTAG_12962274	1	53.471	12962274	1_12962274	C	T	31.5309
SNC_049901.1_RAGTAG_12991571	1	53.356	12991571	1_12991571	G	A	31.6458
SNC_049901.1_RAGTAG_13008250	1	53.1261	13008250	1_13008250	T	C	31.8757
SNC_049901.1_RAGTAG_13009002	1	53.1261	13009002	1_13009002	A	G	31.8757
SNC_049901.1_RAGTAG_13021655	1	53.0112	13021655	1_13021655	G	A	31.9907
SNC_049901.1_RAGTAG_13066243	1	53.0112	13066243	1_13066243	T	C	31.9907
SNC_049901.1_RAGTAG_13101680	1	52.8963	13101680	1_13101680	G	T	32.1056
SNC_049901.1_RAGTAG_13101774	1	52.8963	13101774	1_13101774	C	T	32.1056
SNC_049901.1_RAGTAG_13107776	1	52.8963	13107776	1_13107776	C	T	32.1056
SNC_049901.1_RAGTAG_13111628	1	52.8963	13111628	1_13111628	T	C	32.1056
SNC_049901.1_RAGTAG_13132111	1	52.8963	13132111	1_13132111	G	A	32.1056
SNC_049901.1_RAGTAG_13132745	1	52.8963	13132745	1_13132745	T	A	32.1056
SNC_049901.1_RAGTAG_13152180	1	52.7813	13152180	1_13152180	A	C	32.2205
SNC_049901.1_RAGTAG_13158491	1	52.7813	13158491	1_13158491	A	G	32.2205
SNC_049901.1_RAGTAG_13187900	1	52.7813	13187900	1_13187900	G	C	32.2205
SNC_049901.1_RAGTAG_13197469	1	52.7813	13197469	1_13197469	C	T	32.2205
SNC_049901.1_RAGTAG_13209776	1	52.7813	13209776	1_13209776	C	T	32.2205
SNC_049901.1_RAGTAG_13212530	1	52.7813	13212530	1_13212530	T	C	32.2205
SNC_049901.1_RAGTAG_13242090	1	52.7813	13242090	1_13242090	T	C	32.2205
SNC_049901.1_RAGTAG_13243120	1	52.7813	13243120	1_13243120	A	C	32.2205
SNC_049901.1_RAGTAG_13253645	1	52.6664	13253645	1_13253645	T	C	32.3355
SNC_049901.1_RAGTAG_13276548	1	52.6664	13276548	1_13276548	G	A	32.3355
SNC_049901.1_RAGTAG_13343709	1	52.6664	13343709	1_13343709	A	G	32.3355
SNC_049901.1_RAGTAG_13428630	1	52.5514	13428630	1_13428630	T	G	32.4504
SNC_049901.1_RAGTAG_13428865	1	52.5514	13428865	1_13428865	T	C	32.4504
SNC_049901.1_RAGTAG_13491017	1	52.5514	13491017	1_13491017	T	C	32.4504
SNC_049901.1_RAGTAG_13493457	1	52.3215	13493457	1_13493457	G	T	32.6803
SNC_049901.1_RAGTAG_13494825	1	52.3215	13494825	1_13494825	T	C	32.6803
SNC_049901.1_RAGTAG_13494882	1	52.3215	13494882	1_13494882	T	C	32.6803
SNC_049901.1_RAGTAG_13512240	1	51.8618	13512240	1_13512240	T	G	33.1401
SNC_049901.1_RAGTAG_13519519	1	51.6319	13519519	1_13519519	T	C	33.37
SNC_049901.1_RAGTAG_13534004	1	51.6319	13534004	1_13534004	A	G	33.37
SNC_049901.1_RAGTAG_13535150	1	51.6319	13535150	1_13535150	C	T	33.37
SNC_049901.1_RAGTAG_13536051	1	51.6319	13536051	1_13536051	C	A	33.37
SNC_049901.1_RAGTAG_13541701	1	51.6319	13541701	1_13541701	G	A	33.37
SNC_049901.1_RAGTAG_13548788	1	51.6319	13548788	1_13548788	C	T	33.37
SNC_049901.1_RAGTAG_13554213	1	51.6319	13554213	1_13554213	C	G	33.37
SNC_049901.1_RAGTAG_13554249	1	51.6319	13554249	1_13554249	G	A	33.37
SNC_049901.1_RAGTAG_13554357	1	51.6319	13554357	1_13554357	A	G	33.37
SNC_049901.1_RAGTAG_13554430	1	51.6319	13554430	1_13554430	G	A	33.37
SNC_049901.1_RAGTAG_13556541	1	51.6319	13556541	1_13556541	G	C	33.37
SNC_049901.1_RAGTAG_13576259	1	51.287	13576259	1_13576259	T	C	33.7148
SNC_049901.1_RAGTAG_13610037	1	51.287	13610037	1_13610037	T	A	33.7148
SNC_049901.1_RAGTAG_13621442	1	51.287	13621442	1_13621442	G	T	33.7148
SNC_049901.1_RAGTAG_13622210	1	51.287	13622210	1_13622210	G	T	33.7148
SNC_049901.1_RAGTAG_13643673	1	51.287	13643673	1_13643673	G	A	33.7148
SNC_049901.1_RAGTAG_13757016	1	51.287	13757016	1_13757016	G	T	33.7148
SNC_049901.1_RAGTAG_13769470	1	51.1721	13769470	1_13769470	A	G	33.8298
SNC_049901.1_RAGTAG_13802693	1	51.0572	13802693	1_13802693	G	A	33.9447
SNC_049901.1_RAGTAG_13806793	1	51.0572	13806793	1_13806793	T	C	33.9447
SNC_049901.1_RAGTAG_13809280	1	51.0572	13809280	1_13809280	T	C	33.9447
SNC_049901.1_RAGTAG_13818139	1	50.9422	13818139	1_13818139	C	T	34.0596
SNC_049901.1_RAGTAG_13821526	1	50.9422	13821526	1_13821526	C	T	34.0596
SNC_049901.1_RAGTAG_13821842	1	50.9422	13821842	1_13821842	A	C	34.0596
SNC_049901.1_RAGTAG_13822152	1	50.9422	13822152	1_13822152	G	T	34.0596
SNC_049901.1_RAGTAG_13857361	1	50.9422	13857361	1_13857361	T	C	34.0596
SNC_049901.1_RAGTAG_14704264	1	48.5957	14704264	1_14704264	C	T	36.4062
SNC_049901.1_RAGTAG_14725665	1	48.5957	14725665	1_14725665	C	T	36.4062
SNC_049901.1_RAGTAG_14726824	1	48.5957	14726824	1_14726824	T	G	36.4062
SNC_049901.1_RAGTAG_14739429	1	48.5957	14739429	1_14739429	T	C	36.4062
SNC_049901.1_RAGTAG_14770391	1	48.5957	14770391	1_14770391	C	T	36.4062
SNC_049901.1_RAGTAG_14802113	1	48.4807	14802113	1_14802113	T	A	36.5211
SNC_049901.1_RAGTAG_14840730	1	48.4807	14840730	1_14840730	G	A	36.5211
SNC_049901.1_RAGTAG_14868845	1	48.4807	14868845	1_14868845	C	A	36.5211
SNC_049901.1_RAGTAG_14898836	1	48.4807	14898836	1_14898836	C	T	36.5211
SNC_049901.1_RAGTAG_14922803	1	48.4807	14922803	1_14922803	G	A	36.5211
SNC_049901.1_RAGTAG_14924607	1	48.4807	14924607	1_14924607	T	C	36.5211
SNC_049901.1_RAGTAG_14924856	1	48.4807	14924856	1_14924856	G	A	36.5211
SNC_049901.1_RAGTAG_14928099	1	48.4807	14928099	1_14928099	G	C	36.5211
SNC_049901.1_RAGTAG_14944201	1	48.4807	14944201	1_14944201	G	A	36.5211
SNC_049901.1_RAGTAG_14944227	1	48.4807	14944227	1_14944227	C	G	36.5211
SNC_049901.1_RAGTAG_14960780	1	48.4807	14960780	1_14960780	A	G	36.5211
SNC_049901.1_RAGTAG_14962487	1	48.4807	14962487	1_14962487	C	T	36.5211
SNC_049901.1_RAGTAG_14970041	1	48.3658	14970041	1_14970041	G	T	36.6361
SNC_049901.1_RAGTAG_14972429	1	48.3658	14972429	1_14972429	C	T	36.6361
SNC_049901.1_RAGTAG_14975782	1	48.3658	14975782	1_14975782	A	G	36.6361
SNC_049901.1_RAGTAG_14976357	1	48.3658	14976357	1_14976357	G	C	36.6361
SNC_049901.1_RAGTAG_14976408	1	48.3658	14976408	1_14976408	G	A	36.6361
SNC_049901.1_RAGTAG_14981319	1	48.3658	14981319	1_14981319	A	C	36.6361
SNC_049901.1_RAGTAG_14987098	1	48.1359	14987098	1_14987098	A	G	36.866
SNC_049901.1_RAGTAG_15011384	1	48.1359	15011384	1_15011384	T	C	36.866
SNC_049901.1_RAGTAG_15036239	1	48.1359	15036239	1_15036239	A	T	36.866
SNC_049901.1_RAGTAG_15037987	1	48.1359	15037987	1_15037987	A	G	36.866
SNC_049901.1_RAGTAG_15062598	1	48.0209	15062598	1_15062598	G	A	36.9809
SNC_049901.1_RAGTAG_15075906	1	47.7911	15075906	1_15075906	A	C	37.2108
SNC_049901.1_RAGTAG_15081781	1	47.6761	15081781	1_15081781	G	A	37.3257
SNC_049901.1_RAGTAG_15097779	1	47.6761	15097779	1_15097779	C	T	37.3257
SNC_049901.1_RAGTAG_15099500	1	47.6761	15099500	1_15099500	G	A	37.3257
SNC_049901.1_RAGTAG_15100989	1	47.6761	15100989	1_15100989	G	T	37.3257
SNC_049901.1_RAGTAG_15101054	1	47.6761	15101054	1_15101054	G	T	37.3257
SNC_049901.1_RAGTAG_15104599	1	47.6761	15104599	1_15104599	C	T	37.3257
SNC_049901.1_RAGTAG_15142367	1	47.5612	15142367	1_15142367	C	T	37.4407
SNC_049901.1_RAGTAG_15170422	1	47.4462	15170422	1_15170422	A	G	37.5556
SNC_049901.1_RAGTAG_15274081	1	47.1014	15274081	1_15274081	C	G	37.9005
SNC_049901.1_RAGTAG_15284308	1	47.1014	15284308	1_15284308	C	G	37.9005
SNC_049901.1_RAGTAG_15288482	1	47.1014	15288482	1_15288482	T	C	37.9005
SNC_049901.1_RAGTAG_15304853	1	46.6416	15304853	1_15304853	T	C	38.3602
SNC_049901.1_RAGTAG_15309632	1	46.6416	15309632	1_15309632	T	C	38.3602
SNC_049901.1_RAGTAG_15314545	1	46.6416	15314545	1_15314545	T	A	38.3602
SNC_049901.1_RAGTAG_15324799	1	46.6416	15324799	1_15324799	T	C	38.3602
SNC_049901.1_RAGTAG_15343851	1	46.5267	15343851	1_15343851	G	A	38.4752
SNC_049901.1_RAGTAG_15357729	1	46.2968	15357729	1_15357729	G	A	38.7051
SNC_049901.1_RAGTAG_15382507	1	46.1818	15382507	1_15382507	G	T	38.82
SNC_049901.1_RAGTAG_15396341	1	46.1818	15396341	1_15396341	C	A	38.82
SNC_049901.1_RAGTAG_15440641	1	45.952	15440641	1_15440641	C	A	39.0499
SNC_049901.1_RAGTAG_15453749	1	45.952	15453749	1_15453749	T	C	39.0499
SNC_049901.1_RAGTAG_15453801	1	45.952	15453801	1_15453801	A	G	39.0499
SNC_049901.1_RAGTAG_15576188	1	45.4922	15576188	1_15576188	C	T	39.5097
SNC_049901.1_RAGTAG_15577083	1	45.4922	15577083	1_15577083	A	G	39.5097
SNC_049901.1_RAGTAG_15610366	1	45.4922	15610366	1_15610366	A	C	39.5097
SNC_049901.1_RAGTAG_15643559	1	45.4922	15643559	1_15643559	G	T	39.5097
SNC_049901.1_RAGTAG_15644530	1	45.4922	15644530	1_15644530	G	A	39.5097
SNC_049901.1_RAGTAG_15644597	1	45.4922	15644597	1_15644597	A	G	39.5097
SNC_049901.1_RAGTAG_15651275	1	45.4922	15651275	1_15651275	T	G	39.5097
SNC_049901.1_RAGTAG_15667292	1	45.4922	15667292	1_15667292	C	G	39.5097
SNC_049901.1_RAGTAG_15688187	1	45.4922	15688187	1_15688187	G	A	39.5097
SNC_049901.1_RAGTAG_15704209	1	45.4922	15704209	1_15704209	A	G	39.5097
SNC_049901.1_RAGTAG_15704497	1	45.4922	15704497	1_15704497	A	G	39.5097
SNC_049901.1_RAGTAG_15712707	1	45.4922	15712707	1_15712707	G	A	39.5097
SNC_049901.1_RAGTAG_15716409	1	45.4922	15716409	1_15716409	T	C	39.5097
SNC_049901.1_RAGTAG_15724152	1	45.4922	15724152	1_15724152	G	T	39.5097
SNC_049901.1_RAGTAG_15756551	1	45.4922	15756551	1_15756551	G	A	39.5097
SNC_049901.1_RAGTAG_15800267	1	45.3772	15800267	1_15800267	C	G	39.6246
SNC_049901.1_RAGTAG_15805458	1	45.3772	15805458	1_15805458	G	A	39.6246
SNC_049901.1_RAGTAG_15831326	1	45.2623	15831326	1_15831326	A	G	39.7396
SNC_049901.1_RAGTAG_15862029	1	45.1473	15862029	1_15862029	T	G	39.8545
SNC_049901.1_RAGTAG_15874001	1	45.0324	15874001	1_15874001	A	T	39.9695
SNC_049901.1_RAGTAG_15876059	1	45.0324	15876059	1_15876059	C	G	39.9695
SNC_049901.1_RAGTAG_15880996	1	45.0324	15880996	1_15880996	T	G	39.9695
SNC_049901.1_RAGTAG_15916816	1	44.6876	15916816	1_15916816	G	A	40.3143
SNC_049901.1_RAGTAG_15916885	1	44.6876	15916885	1_15916885	A	T	40.3143
SNC_049901.1_RAGTAG_15919191	1	44.6876	15919191	1_15919191	C	T	40.3143
SNC_049901.1_RAGTAG_15939197	1	44.5726	15939197	1_15939197	T	G	40.4292
SNC_049901.1_RAGTAG_15942181	1	44.5726	15942181	1_15942181	G	C	40.4292
SNC_049901.1_RAGTAG_15942301	1	44.5726	15942301	1_15942301	C	G	40.4292
SNC_049901.1_RAGTAG_15947736	1	44.5726	15947736	1_15947736	G	C	40.4292
SNC_049901.1_RAGTAG_15962306	1	44.5726	15962306	1_15962306	A	G	40.4292
SNC_049901.1_RAGTAG_16006255	1	44.3427	16006255	1_16006255	T	G	40.6591
SNC_049901.1_RAGTAG_16022185	1	44.2278	16022185	1_16022185	T	C	40.7741
SNC_049901.1_RAGTAG_16022840	1	44.2278	16022840	1_16022840	A	G	40.7741
SNC_049901.1_RAGTAG_16046497	1	44.1129	16046497	1_16046497	T	C	40.889
SNC_049901.1_RAGTAG_16048457	1	44.1129	16048457	1_16048457	G	A	40.889
SNC_049901.1_RAGTAG_16123978	1	43.768	16123978	1_16123978	A	T	41.2338
SNC_049901.1_RAGTAG_16130638	1	43.768	16130638	1_16130638	T	G	41.2338
SNC_049901.1_RAGTAG_16130662	1	43.768	16130662	1_16130662	C	A	41.2338
SNC_049901.1_RAGTAG_16132782	1	43.768	16132782	1_16132782	G	A	41.2338
SNC_049901.1_RAGTAG_16142957	1	43.768	16142957	1_16142957	T	C	41.2338
SNC_049901.1_RAGTAG_16143048	1	43.768	16143048	1_16143048	G	T	41.2338
SNC_049901.1_RAGTAG_16150243	1	43.768	16150243	1_16150243	T	C	41.2338
SNC_049901.1_RAGTAG_16154181	1	43.768	16154181	1_16154181	T	C	41.2338
SNC_049901.1_RAGTAG_16178122	1	43.768	16178122	1_16178122	C	T	41.2338
SNC_049901.1_RAGTAG_16183121	1	43.768	16183121	1_16183121	A	G	41.2338
SNC_049901.1_RAGTAG_16183167	1	43.768	16183167	1_16183167	A	G	41.2338
SNC_049901.1_RAGTAG_16183262	1	43.768	16183262	1_16183262	G	A	41.2338
SNC_049901.1_RAGTAG_16245176	1	43.4232	16245176	1_16245176	A	G	41.5787
SNC_049901.1_RAGTAG_16293698	1	43.4232	16293698	1_16293698	G	A	41.5787
SNC_049901.1_RAGTAG_16300306	1	43.4232	16300306	1_16300306	T	G	41.5787
SNC_049901.1_RAGTAG_16380086	1	42.8485	16380086	1_16380086	G	T	42.1534
SNC_049901.1_RAGTAG_16415834	1	42.8485	16415834	1_16415834	T	C	42.1534
SNC_049901.1_RAGTAG_16418622	1	42.8485	16418622	1_16418622	A	G	42.1534
SNC_049901.1_RAGTAG_16420979	1	42.8485	16420979	1_16420979	C	T	42.1534
SNC_049901.1_RAGTAG_16421047	1	42.8485	16421047	1_16421047	A	T	42.1534
SNC_049901.1_RAGTAG_16421949	1	42.8485	16421949	1_16421949	T	C	42.1534
SNC_049901.1_RAGTAG_16422018	1	42.8485	16422018	1_16422018	C	A	42.1534
SNC_049901.1_RAGTAG_16431434	1	42.8485	16431434	1_16431434	A	G	42.1534
SNC_049901.1_RAGTAG_16431488	1	42.8485	16431488	1_16431488	A	G	42.1534
SNC_049901.1_RAGTAG_16884276	1	42.3887	16884276	1_16884276	C	T	42.6132
SNC_049901.1_RAGTAG_16959102	1	42.0438	16959102	1_16959102	G	A	42.958
SNC_049901.1_RAGTAG_16974739	1	42.0438	16974739	1_16974739	C	G	42.958
SNC_049901.1_RAGTAG_16974798	1	42.0438	16974798	1_16974798	C	T	42.958
SNC_049901.1_RAGTAG_16986547	1	41.9289	16986547	1_16986547	C	T	43.073
SNC_049901.1_RAGTAG_16990187	1	41.9289	16990187	1_16990187	A	G	43.073
SNC_049901.1_RAGTAG_16992707	1	41.9289	16992707	1_16992707	T	C	43.073
SNC_049901.1_RAGTAG_16998750	1	41.9289	16998750	1_16998750	G	A	43.073
SNC_049901.1_RAGTAG_17016681	1	41.9289	17016681	1_17016681	C	T	43.073
SNC_049901.1_RAGTAG_17022088	1	41.9289	17022088	1_17022088	T	C	43.073
SNC_049901.1_RAGTAG_17050043	1	41.8139	17050043	1_17050043	C	T	43.1879
SNC_049901.1_RAGTAG_17050236	1	41.8139	17050236	1_17050236	A	C	43.1879
SNC_049901.1_RAGTAG_17069183	1	41.699	17069183	1_17069183	T	C	43.3028
SNC_049901.1_RAGTAG_17084903	1	41.699	17084903	1_17084903	G	A	43.3028
SNC_049901.1_RAGTAG_17096010	1	41.699	17096010	1_17096010	A	G	43.3028
SNC_049901.1_RAGTAG_17096094	1	41.699	17096094	1_17096094	A	G	43.3028
SNC_049901.1_RAGTAG_17097888	1	41.699	17097888	1_17097888	A	G	43.3028
SNC_049901.1_RAGTAG_17097940	1	41.699	17097940	1_17097940	A	T	43.3028
SNC_049901.1_RAGTAG_17133662	1	41.5841	17133662	1_17133662	A	G	43.4178
SNC_049901.1_RAGTAG_17138068	1	41.5841	17138068	1_17138068	G	A	43.4178
SNC_049901.1_RAGTAG_17138128	1	41.5841	17138128	1_17138128	T	C	43.4178
SNC_049901.1_RAGTAG_17139796	1	41.5841	17139796	1_17139796	A	G	43.4178
SNC_049901.1_RAGTAG_17150769	1	41.5841	17150769	1_17150769	T	C	43.4178
SNC_049901.1_RAGTAG_17198921	1	41.4691	17198921	1_17198921	C	G	43.5327
SNC_049901.1_RAGTAG_17209665	1	41.4691	17209665	1_17209665	C	G	43.5327
SNC_049901.1_RAGTAG_17223424	1	41.2392	17223424	1_17223424	G	T	43.7626
SNC_049901.1_RAGTAG_17227548	1	41.2392	17227548	1_17227548	T	C	43.7626
SNC_049901.1_RAGTAG_17228830	1	41.2392	17228830	1_17228830	A	T	43.7626
SNC_049901.1_RAGTAG_17305275	1	41.2392	17305275	1_17305275	C	T	43.7626
SNC_049901.1_RAGTAG_17305354	1	41.2392	17305354	1_17305354	G	A	43.7626
SNC_049901.1_RAGTAG_17311041	1	41.2392	17311041	1_17311041	G	A	43.7626
SNC_049901.1_RAGTAG_17311091	1	41.2392	17311091	1_17311091	A	G	43.7626
SNC_049901.1_RAGTAG_17339333	1	41.1243	17339333	1_17339333	G	C	43.8776
SNC_049901.1_RAGTAG_17342158	1	41.1243	17342158	1_17342158	G	A	43.8776
SNC_049901.1_RAGTAG_17344204	1	41.1243	17344204	1_17344204	A	G	43.8776
SNC_049901.1_RAGTAG_17344248	1	41.1243	17344248	1_17344248	C	T	43.8776
SNC_049901.1_RAGTAG_17357487	1	41.1243	17357487	1_17357487	T	C	43.8776
SNC_049901.1_RAGTAG_17359991	1	41.1243	17359991	1_17359991	C	T	43.8776
SNC_049901.1_RAGTAG_17360118	1	41.1243	17360118	1_17360118	A	G	43.8776
SNC_049901.1_RAGTAG_17362078	1	41.1243	17362078	1_17362078	C	T	43.8776
SNC_049901.1_RAGTAG_17427655	1	40.8944	17427655	1_17427655	G	A	44.1075
SNC_049901.1_RAGTAG_17430209	1	40.8944	17430209	1_17430209	C	T	44.1075
SNC_049901.1_RAGTAG_17433747	1	40.8944	17433747	1_17433747	T	C	44.1075
SNC_049901.1_RAGTAG_17434334	1	40.8944	17434334	1_17434334	G	C	44.1075
SNC_049901.1_RAGTAG_17470131	1	40.8944	17470131	1_17470131	C	T	44.1075
SNC_049901.1_RAGTAG_17472130	1	40.8944	17472130	1_17472130	G	A	44.1075
SNC_049901.1_RAGTAG_17506760	1	40.7795	17506760	1_17506760	G	A	44.2224
SNC_049901.1_RAGTAG_17568449	1	40.7795	17568449	1_17568449	A	T	44.2224
SNC_049901.1_RAGTAG_17587284	1	40.7795	17587284	1_17587284	C	G	44.2224
SNC_049901.1_RAGTAG_17588355	1	40.6645	17588355	1_17588355	C	T	44.3373
SNC_049901.1_RAGTAG_17594957	1	40.6645	17594957	1_17594957	C	T	44.3373
SNC_049901.1_RAGTAG_17595053	1	40.6645	17595053	1_17595053	C	T	44.3373
SNC_049901.1_RAGTAG_17596209	1	40.6645	17596209	1_17596209	T	C	44.3373
SNC_049901.1_RAGTAG_17623356	1	40.6645	17623356	1_17623356	A	T	44.3373
SNC_049901.1_RAGTAG_17623457	1	40.6645	17623457	1_17623457	C	T	44.3373
SNC_049901.1_RAGTAG_17688466	1	40.4346	17688466	1_17688466	T	A	44.5672
SNC_049901.1_RAGTAG_17696568	1	40.4346	17696568	1_17696568	G	A	44.5672
SNC_049901.1_RAGTAG_17752805	1	39.9748	17752805	1_17752805	T	C	45.027
SNC_049901.1_RAGTAG_17766045	1	39.8599	17766045	1_17766045	A	G	45.1419
SNC_049901.1_RAGTAG_17780241	1	39.8599	17780241	1_17780241	A	G	45.1419
SNC_049901.1_RAGTAG_17786459	1	39.8599	17786459	1_17786459	T	G	45.1419
SNC_049901.1_RAGTAG_17797501	1	39.8599	17797501	1_17797501	T	A	45.1419
SNC_049901.1_RAGTAG_17800628	1	39.8599	17800628	1_17800628	C	T	45.1419
SNC_049901.1_RAGTAG_17813708	1	39.8599	17813708	1_17813708	C	T	45.1419
SNC_049901.1_RAGTAG_17815351	1	39.8599	17815351	1_17815351	G	A	45.1419
SNC_049901.1_RAGTAG_17864296	1	39.745	17864296	1_17864296	G	A	45.2569
SNC_049901.1_RAGTAG_17925158	1	39.745	17925158	1_17925158	G	T	45.2569
SNC_049901.1_RAGTAG_17940788	1	39.745	17940788	1_17940788	T	C	45.2569
SNC_049901.1_RAGTAG_17951831	1	39.745	17951831	1_17951831	T	C	45.2569
SNC_049901.1_RAGTAG_17952674	1	39.745	17952674	1_17952674	C	T	45.2569
SNC_049901.1_RAGTAG_17952760	1	39.745	17952760	1_17952760	T	C	45.2569
SNC_049901.1_RAGTAG_17979564	1	39.63	17979564	1_17979564	T	C	45.3718
SNC_049901.1_RAGTAG_17990638	1	39.63	17990638	1_17990638	A	T	45.3718
SNC_049901.1_RAGTAG_17999996	1	39.63	17999996	1_17999996	T	C	45.3718
SNC_049901.1_RAGTAG_18004948	1	39.63	18004948	1_18004948	A	C	45.3718
SNC_049901.1_RAGTAG_18025873	1	39.63	18025873	1_18025873	T	C	45.3718
SNC_049901.1_RAGTAG_18035739	1	39.63	18035739	1_18035739	A	G	45.3718
SNC_049901.1_RAGTAG_18058236	1	39.5151	18058236	1_18058236	C	T	45.4868
SNC_049901.1_RAGTAG_18066853	1	39.5151	18066853	1_18066853	A	G	45.4868
SNC_049901.1_RAGTAG_18142507	1	39.0553	18142507	1_18142507	C	G	45.9466
SNC_049901.1_RAGTAG_18142568	1	39.0553	18142568	1_18142568	T	C	45.9466
SNC_049901.1_RAGTAG_18157076	1	39.0553	18157076	1_18157076	G	A	45.9466
SNC_049901.1_RAGTAG_18199295	1	39.0553	18199295	1_18199295	C	T	45.9466
SNC_049901.1_RAGTAG_18200867	1	39.0553	18200867	1_18200867	A	G	45.9466
SNC_049901.1_RAGTAG_18201586	1	39.0553	18201586	1_18201586	G	A	45.9466
SNC_049901.1_RAGTAG_18201623	1	39.0553	18201623	1_18201623	G	A	45.9466
SNC_049901.1_RAGTAG_18225617	1	39.0553	18225617	1_18225617	T	A	45.9466
SNC_049901.1_RAGTAG_18387434	1	38.9404	18387434	1_18387434	G	A	46.0615
SNC_049901.1_RAGTAG_18452599	1	38.9404	18452599	1_18452599	A	G	46.0615
SNC_049901.1_RAGTAG_18452675	1	38.9404	18452675	1_18452675	G	T	46.0615
SNC_049901.1_RAGTAG_18458384	1	38.9404	18458384	1_18458384	C	G	46.0615
SNC_049901.1_RAGTAG_18481270	1	38.9404	18481270	1_18481270	G	A	46.0615
SNC_049901.1_RAGTAG_18308778	1	38.8254	18308778	1_18308778	T	C	46.1764
SNC_049901.1_RAGTAG_18308860	1	38.8254	18308860	1_18308860	C	A	46.1764
SNC_049901.1_RAGTAG_18313784	1	38.8254	18313784	1_18313784	G	T	46.1764
SNC_049901.1_RAGTAG_18328384	1	38.8254	18328384	1_18328384	A	C	46.1764
SNC_049901.1_RAGTAG_18497757	1	38.5955	18497757	1_18497757	G	T	46.4063
SNC_049901.1_RAGTAG_18540336	1	38.5955	18540336	1_18540336	A	G	46.4063
SNC_049901.1_RAGTAG_18540390	1	38.5955	18540390	1_18540390	A	G	46.4063
SNC_049901.1_RAGTAG_18556426	1	38.5955	18556426	1_18556426	T	C	46.4063
SNC_049901.1_RAGTAG_18556851	1	38.5955	18556851	1_18556851	A	G	46.4063
SNC_049901.1_RAGTAG_18585143	1	38.5955	18585143	1_18585143	A	T	46.4063
SNC_049901.1_RAGTAG_18585716	1	38.5955	18585716	1_18585716	A	G	46.4063
SNC_049901.1_RAGTAG_18595312	1	38.5955	18595312	1_18595312	C	T	46.4063
SNC_049901.1_RAGTAG_18600587	1	38.5955	18600587	1_18600587	T	C	46.4063
SNC_049901.1_RAGTAG_18606462	1	38.5955	18606462	1_18606462	T	C	46.4063
SNC_049901.1_RAGTAG_18685362	1	38.4806	18685362	1_18685362	T	A	46.5213
SNC_049901.1_RAGTAG_18750605	1	38.1357	18750605	1_18750605	T	C	46.8661
SNC_049901.1_RAGTAG_18751649	1	38.1357	18751649	1_18751649	A	G	46.8661
SNC_049901.1_RAGTAG_18817019	1	38.1357	18817019	1_18817019	C	G	46.8661
SNC_049901.1_RAGTAG_18881270	1	38.0208	18881270	1_18881270	G	A	46.9811
SNC_049901.1_RAGTAG_18882373	1	38.0208	18882373	1_18882373	T	A	46.9811
SNC_049901.1_RAGTAG_18889395	1	38.0208	18889395	1_18889395	T	A	46.9811
SNC_049901.1_RAGTAG_18889487	1	38.0208	18889487	1_18889487	T	C	46.9811
SNC_049901.1_RAGTAG_18908749	1	37.7909	18908749	1_18908749	T	C	47.2109
SNC_049901.1_RAGTAG_18940524	1	37.676	18940524	1_18940524	C	T	47.3259
SNC_049901.1_RAGTAG_18972058	1	37.676	18972058	1_18972058	T	G	47.3259
SNC_049901.1_RAGTAG_19019717	1	37.676	19019717	1_19019717	C	T	47.3259
SNC_049901.1_RAGTAG_19055129	1	37.676	19055129	1_19055129	C	A	47.3259
SNC_049901.1_RAGTAG_19064710	1	37.561	19064710	1_19064710	T	C	47.4408
SNC_049901.1_RAGTAG_19069283	1	37.561	19069283	1_19069283	G	C	47.4408
SNC_049901.1_RAGTAG_19069383	1	37.561	19069383	1_19069383	C	A	47.4408
SNC_049901.1_RAGTAG_19111859	1	37.3311	19111859	1_19111859	C	T	47.6707
SNC_049901.1_RAGTAG_19111914	1	37.3311	19111914	1_19111914	A	T	47.6707
SNC_049901.1_RAGTAG_19125940	1	37.3311	19125940	1_19125940	T	G	47.6707
SNC_049901.1_RAGTAG_19127394	1	37.3311	19127394	1_19127394	C	T	47.6707
SNC_049901.1_RAGTAG_19128438	1	37.3311	19128438	1_19128438	C	A	47.6707
SNC_049901.1_RAGTAG_19130436	1	37.3311	19130436	1_19130436	C	T	47.6707
SNC_049901.1_RAGTAG_19159339	1	37.3311	19159339	1_19159339	C	T	47.6707
SNC_049901.1_RAGTAG_19234356	1	37.2162	19234356	1_19234356	C	T	47.7857
SNC_049901.1_RAGTAG_19247705	1	37.2162	19247705	1_19247705	C	T	47.7857
SNC_049901.1_RAGTAG_19252836	1	37.2162	19252836	1_19252836	A	G	47.7857
SNC_049901.1_RAGTAG_19262944	1	37.2162	19262944	1_19262944	A	G	47.7857
SNC_049901.1_RAGTAG_19267249	1	37.2162	19267249	1_19267249	T	C	47.7857
SNC_049901.1_RAGTAG_19279880	1	37.2162	19279880	1_19279880	G	A	47.7857
SNC_049901.1_RAGTAG_19299077	1	37.1013	19299077	1_19299077	T	C	47.9006
SNC_049901.1_RAGTAG_19310737	1	37.1013	19310737	1_19310737	A	T	47.9006
SNC_049901.1_RAGTAG_19313668	1	37.1013	19313668	1_19313668	T	C	47.9006
SNC_049901.1_RAGTAG_19327671	1	36.9863	19327671	1_19327671	T	G	48.0155
SNC_049901.1_RAGTAG_19328874	1	36.9863	19328874	1_19328874	T	C	48.0155
SNC_049901.1_RAGTAG_19328927	1	36.9863	19328927	1_19328927	T	C	48.0155
SNC_049901.1_RAGTAG_19337699	1	36.9863	19337699	1_19337699	C	T	48.0155
SNC_049901.1_RAGTAG_19338606	1	36.9863	19338606	1_19338606	G	A	48.0155
SNC_049901.1_RAGTAG_19338708	1	36.9863	19338708	1_19338708	C	T	48.0155
SNC_049901.1_RAGTAG_19348508	1	36.9863	19348508	1_19348508	C	T	48.0155
SNC_049901.1_RAGTAG_19377977	1	36.9863	19377977	1_19377977	G	A	48.0155
SNC_049901.1_RAGTAG_19407348	1	36.9863	19407348	1_19407348	C	G	48.0155
SNC_049901.1_RAGTAG_19444234	1	36.9863	19444234	1_19444234	G	T	48.0155
SNC_049901.1_RAGTAG_19450937	1	36.9863	19450937	1_19450937	C	A	48.0155
SNC_049901.1_RAGTAG_19455515	1	36.9863	19455515	1_19455515	T	A	48.0155
SNC_049901.1_RAGTAG_19455597	1	36.9863	19455597	1_19455597	A	T	48.0155
SNC_049901.1_RAGTAG_19478118	1	36.9863	19478118	1_19478118	C	T	48.0155
SNC_049901.1_RAGTAG_19478153	1	36.9863	19478153	1_19478153	G	A	48.0155
SNC_049901.1_RAGTAG_19491038	1	36.9863	19491038	1_19491038	A	G	48.0155
SNC_049901.1_RAGTAG_19505379	1	36.9863	19505379	1_19505379	A	T	48.0155
SNC_049901.1_RAGTAG_19508828	1	36.9863	19508828	1_19508828	G	T	48.0155
SNC_049901.1_RAGTAG_19510466	1	36.9863	19510466	1_19510466	A	G	48.0155
SNC_049901.1_RAGTAG_19560344	1	36.9863	19560344	1_19560344	C	T	48.0155
SNC_049901.1_RAGTAG_19572251	1	36.9863	19572251	1_19572251	T	C	48.0155
SNC_049901.1_RAGTAG_19613662	1	36.9863	19613662	1_19613662	T	C	48.0155
SNC_049901.1_RAGTAG_19648579	1	36.8714	19648579	1_19648579	G	T	48.1305
SNC_049901.1_RAGTAG_19729706	1	36.8714	19729706	1_19729706	G	A	48.1305
SNC_049901.1_RAGTAG_19737019	1	36.8714	19737019	1_19737019	C	T	48.1305
SNC_049901.1_RAGTAG_19748648	1	36.8714	19748648	1_19748648	A	T	48.1305
SNC_049901.1_RAGTAG_19756962	1	36.8714	19756962	1_19756962	G	A	48.1305
SNC_049901.1_RAGTAG_19762917	1	36.8714	19762917	1_19762917	T	C	48.1305
SNC_049901.1_RAGTAG_19764701	1	36.8714	19764701	1_19764701	C	T	48.1305
SNC_049901.1_RAGTAG_19779240	1	36.8714	19779240	1_19779240	T	G	48.1305
SNC_049901.1_RAGTAG_19796724	1	36.8714	19796724	1_19796724	G	A	48.1305
SNC_049901.1_RAGTAG_19815989	1	36.8714	19815989	1_19815989	G	A	48.1305
SNC_049901.1_RAGTAG_19832806	1	36.4116	19832806	1_19832806	T	A	48.5903
SNC_049901.1_RAGTAG_19832892	1	36.4116	19832892	1_19832892	T	C	48.5903
SNC_049901.1_RAGTAG_19839638	1	36.4116	19839638	1_19839638	T	C	48.5903
SNC_049901.1_RAGTAG_19851989	1	36.4116	19851989	1_19851989	T	G	48.5903
SNC_049901.1_RAGTAG_19867961	1	36.2966	19867961	1_19867961	A	G	48.7052
SNC_049901.1_RAGTAG_19872455	1	36.2966	19872455	1_19872455	G	A	48.7052
SNC_049901.1_RAGTAG_19874503	1	36.2966	19874503	1_19874503	T	C	48.7052
SNC_049901.1_RAGTAG_19888836	1	36.2966	19888836	1_19888836	T	C	48.7052
SNC_049901.1_RAGTAG_19906951	1	36.1817	19906951	1_19906951	A	G	48.8201
SNC_049901.1_RAGTAG_20007909	1	36.0668	20007909	1_20007909	A	G	48.9351
SNC_049901.1_RAGTAG_20011165	1	36.0668	20011165	1_20011165	T	C	48.9351
SNC_049901.1_RAGTAG_20011186	1	36.0668	20011186	1_20011186	T	C	48.9351
SNC_049901.1_RAGTAG_20011219	1	36.0668	20011219	1_20011219	C	A	48.9351
SNC_049901.1_RAGTAG_20011918	1	36.0668	20011918	1_20011918	T	C	48.9351
SNC_049901.1_RAGTAG_20041707	1	35.9518	20041707	1_20041707	A	G	49.05
SNC_049901.1_RAGTAG_20058054	1	35.9518	20058054	1_20058054	T	C	49.05
SNC_049901.1_RAGTAG_20070184	1	35.9518	20070184	1_20070184	T	C	49.05
SNC_049901.1_RAGTAG_20070242	1	35.9518	20070242	1_20070242	C	T	49.05
SNC_049901.1_RAGTAG_20071623	1	35.9518	20071623	1_20071623	A	G	49.05
SNC_049901.1_RAGTAG_20071638	1	35.9518	20071638	1_20071638	C	T	49.05
SNC_049901.1_RAGTAG_20075226	1	35.9518	20075226	1_20075226	C	G	49.05
SNC_049901.1_RAGTAG_20077090	1	35.9518	20077090	1_20077090	C	A	49.05
SNC_049901.1_RAGTAG_20118646	1	35.8369	20118646	1_20118646	T	G	49.165
SNC_049901.1_RAGTAG_20120426	1	35.8369	20120426	1_20120426	G	A	49.165
SNC_049901.1_RAGTAG_20147423	1	35.492	20147423	1_20147423	G	A	49.5098
SNC_049901.1_RAGTAG_20156539	1	35.1472	20156539	1_20156539	G	T	49.8546
SNC_049901.1_RAGTAG_20187928	1	35.0323	20187928	1_20187928	C	A	49.9696
SNC_049901.1_RAGTAG_20188737	1	35.0323	20188737	1_20188737	G	A	49.9696
SNC_049901.1_RAGTAG_20614461	1	35.0323	20614461	1_20614461	G	A	49.9696
SNC_049901.1_RAGTAG_20620533	1	35.0323	20620533	1_20620533	G	A	49.9696
SNC_049901.1_RAGTAG_20624298	1	35.0323	20624298	1_20624298	G	C	49.9696
SNC_049901.1_RAGTAG_20625057	1	35.0323	20625057	1_20625057	T	A	49.9696
SNC_049901.1_RAGTAG_20625338	1	35.0323	20625338	1_20625338	T	C	49.9696
SNC_049901.1_RAGTAG_20627301	1	35.0323	20627301	1_20627301	A	T	49.9696
SNC_049901.1_RAGTAG_20627547	1	35.0323	20627547	1_20627547	C	T	49.9696
SNC_049901.1_RAGTAG_20646957	1	35.0323	20646957	1_20646957	G	A	49.9696
SNC_049901.1_RAGTAG_20667375	1	34.9173	20667375	1_20667375	G	A	50.0845
SNC_049901.1_RAGTAG_20673668	1	34.9173	20673668	1_20673668	G	T	50.0845
SNC_049901.1_RAGTAG_20673752	1	34.9173	20673752	1_20673752	C	T	50.0845
SNC_049901.1_RAGTAG_20692821	1	34.9173	20692821	1_20692821	G	A	50.0845
SNC_049901.1_RAGTAG_20692936	1	34.9173	20692936	1_20692936	T	C	50.0845
SNC_049901.1_RAGTAG_20710015	1	34.9173	20710015	1_20710015	T	C	50.0845
SNC_049901.1_RAGTAG_20719333	1	34.9173	20719333	1_20719333	C	T	50.0845
SNC_049901.1_RAGTAG_20723722	1	34.9173	20723722	1_20723722	A	G	50.0845
SNC_049901.1_RAGTAG_20723791	1	34.9173	20723791	1_20723791	C	A	50.0845
SNC_049901.1_RAGTAG_20725136	1	34.9173	20725136	1_20725136	C	T	50.0845
SNC_049901.1_RAGTAG_20725239	1	34.9173	20725239	1_20725239	G	T	50.0845
SNC_049901.1_RAGTAG_20764932	1	34.9173	20764932	1_20764932	T	C	50.0845
SNC_049901.1_RAGTAG_20784667	1	34.9173	20784667	1_20784667	G	A	50.0845
SNC_049901.1_RAGTAG_20811816	1	34.8024	20811816	1_20811816	C	T	50.1995
SNC_049901.1_RAGTAG_20817961	1	34.8024	20817961	1_20817961	A	C	50.1995
SNC_049901.1_RAGTAG_20846216	1	34.8024	20846216	1_20846216	T	C	50.1995
SNC_049901.1_RAGTAG_20854406	1	34.8024	20854406	1_20854406	C	T	50.1995
SNC_049901.1_RAGTAG_20856867	1	34.8024	20856867	1_20856867	C	G	50.1995
SNC_049901.1_RAGTAG_20858475	1	34.8024	20858475	1_20858475	G	A	50.1995
SNC_049901.1_RAGTAG_20913143	1	34.3426	20913143	1_20913143	G	A	50.6593
SNC_049901.1_RAGTAG_20950417	1	34.2277	20950417	1_20950417	C	T	50.7742
SNC_049901.1_RAGTAG_20950475	1	34.2277	20950475	1_20950475	C	T	50.7742
SNC_049901.1_RAGTAG_20966017	1	34.2277	20966017	1_20966017	T	C	50.7742
SNC_049901.1_RAGTAG_20970036	1	34.2277	20970036	1_20970036	T	A	50.7742
SNC_049901.1_RAGTAG_20985282	1	34.2277	20985282	1_20985282	G	A	50.7742
SNC_049901.1_RAGTAG_20988188	1	34.2277	20988188	1_20988188	G	A	50.7742
SNC_049901.1_RAGTAG_20998666	1	34.2277	20998666	1_20998666	A	T	50.7742
SNC_049901.1_RAGTAG_21002378	1	34.2277	21002378	1_21002378	T	C	50.7742
SNC_049901.1_RAGTAG_21007437	1	34.2277	21007437	1_21007437	T	A	50.7742
SNC_049901.1_RAGTAG_21010240	1	34.2277	21010240	1_21010240	T	C	50.7742
SNC_049901.1_RAGTAG_21010312	1	34.2277	21010312	1_21010312	C	T	50.7742
SNC_049901.1_RAGTAG_21030607	1	34.2277	21030607	1_21030607	G	T	50.7742
SNC_049901.1_RAGTAG_21032554	1	34.2277	21032554	1_21032554	G	C	50.7742
SNC_049901.1_RAGTAG_21040371	1	34.2277	21040371	1_21040371	T	C	50.7742
SNC_049901.1_RAGTAG_21040443	1	34.2277	21040443	1_21040443	A	C	50.7742
SNC_049901.1_RAGTAG_21044246	1	34.2277	21044246	1_21044246	C	T	50.7742
SNC_049901.1_RAGTAG_21044383	1	34.2277	21044383	1_21044383	A	T	50.7742
SNC_049901.1_RAGTAG_21053613	1	34.2277	21053613	1_21053613	T	C	50.7742
SNC_049901.1_RAGTAG_21062307	1	34.2277	21062307	1_21062307	T	C	50.7742
SNC_049901.1_RAGTAG_21067422	1	34.2277	21067422	1_21067422	C	A	50.7742
SNC_049901.1_RAGTAG_21102296	1	34.2277	21102296	1_21102296	T	C	50.7742
SNC_049901.1_RAGTAG_21103333	1	34.2277	21103333	1_21103333	T	G	50.7742
SNC_049901.1_RAGTAG_21111279	1	34.2277	21111279	1_21111279	G	A	50.7742
SNC_049901.1_RAGTAG_21111333	1	34.2277	21111333	1_21111333	G	C	50.7742
SNC_049901.1_RAGTAG_21122442	1	34.2277	21122442	1_21122442	T	C	50.7742
SNC_049901.1_RAGTAG_21134401	1	34.2277	21134401	1_21134401	C	A	50.7742
SNC_049901.1_RAGTAG_21143656	1	34.2277	21143656	1_21143656	G	A	50.7742
SNC_049901.1_RAGTAG_21148355	1	34.2277	21148355	1_21148355	G	T	50.7742
SNC_049901.1_RAGTAG_21167481	1	34.2277	21167481	1_21167481	G	C	50.7742
SNC_049901.1_RAGTAG_21174582	1	34.1127	21174582	1_21174582	C	T	50.8891
SNC_049901.1_RAGTAG_21285195	1	33.9978	21285195	1_21285195	C	A	51.0041
SNC_049901.1_RAGTAG_21293907	1	33.9978	21293907	1_21293907	C	T	51.0041
SNC_049901.1_RAGTAG_21298243	1	33.9978	21298243	1_21298243	C	T	51.0041
SNC_049901.1_RAGTAG_21306446	1	33.9978	21306446	1_21306446	C	T	51.0041
SNC_049901.1_RAGTAG_21306710	1	33.9978	21306710	1_21306710	C	T	51.0041
SNC_049901.1_RAGTAG_21308160	1	33.9978	21308160	1_21308160	C	A	51.0041
SNC_049901.1_RAGTAG_21308216	1	33.9978	21308216	1_21308216	T	C	51.0041
SNC_049901.1_RAGTAG_21309274	1	33.9978	21309274	1_21309274	T	C	51.0041
SNC_049901.1_RAGTAG_21321748	1	33.9978	21321748	1_21321748	T	C	51.0041
SNC_049901.1_RAGTAG_21330517	1	33.9978	21330517	1_21330517	C	T	51.0041
SNC_049901.1_RAGTAG_21334052	1	33.9978	21334052	1_21334052	C	T	51.0041
SNC_049901.1_RAGTAG_21335724	1	33.9978	21335724	1_21335724	T	G	51.0041
SNC_049901.1_RAGTAG_21337833	1	33.9978	21337833	1_21337833	C	A	51.0041
SNC_049901.1_RAGTAG_21337945	1	33.9978	21337945	1_21337945	C	T	51.0041
SNC_049901.1_RAGTAG_21348523	1	33.9978	21348523	1_21348523	C	A	51.0041
SNC_049901.1_RAGTAG_21379290	1	33.8828	21379290	1_21379290	G	A	51.119
SNC_049901.1_RAGTAG_21381079	1	33.8828	21381079	1_21381079	A	G	51.119
SNC_049901.1_RAGTAG_21381164	1	33.8828	21381164	1_21381164	C	T	51.119
SNC_049901.1_RAGTAG_21382105	1	33.8828	21382105	1_21382105	A	C	51.119
SNC_049901.1_RAGTAG_21410286	1	33.8828	21410286	1_21410286	C	T	51.119
SNC_049901.1_RAGTAG_21416135	1	33.8828	21416135	1_21416135	G	A	51.119
SNC_049901.1_RAGTAG_21442834	1	33.7679	21442834	1_21442834	T	A	51.234
SNC_049901.1_RAGTAG_21490107	1	33.7679	21490107	1_21490107	C	T	51.234
SNC_049901.1_RAGTAG_21508487	1	33.538	21508487	1_21508487	C	T	51.4639
SNC_049901.1_RAGTAG_21547923	1	33.538	21547923	1_21547923	T	C	51.4639
SNC_049901.1_RAGTAG_21665242	1	33.538	21665242	1_21665242	T	C	51.4639
SNC_049901.1_RAGTAG_21670304	1	33.538	21670304	1_21670304	T	C	51.4639
SNC_049901.1_RAGTAG_21671141	1	33.538	21671141	1_21671141	G	T	51.4639
SNC_049901.1_RAGTAG_21675125	1	33.538	21675125	1_21675125	G	T	51.4639
SNC_049901.1_RAGTAG_21675502	1	33.538	21675502	1_21675502	A	T	51.4639
SNC_049901.1_RAGTAG_21686599	1	33.538	21686599	1_21686599	A	G	51.4639
SNC_049901.1_RAGTAG_21700228	1	33.538	21700228	1_21700228	G	A	51.4639
SNC_049901.1_RAGTAG_21706280	1	33.538	21706280	1_21706280	A	C	51.4639
SNC_049901.1_RAGTAG_21707611	1	33.538	21707611	1_21707611	T	C	51.4639
SNC_049901.1_RAGTAG_21711442	1	33.538	21711442	1_21711442	C	T	51.4639
SNC_049901.1_RAGTAG_21711506	1	33.538	21711506	1_21711506	T	G	51.4639
SNC_049901.1_RAGTAG_21720896	1	33.538	21720896	1_21720896	G	A	51.4639
SNC_049901.1_RAGTAG_21739872	1	33.538	21739872	1_21739872	T	C	51.4639
SNC_049901.1_RAGTAG_21766343	1	33.538	21766343	1_21766343	G	A	51.4639
SNC_049901.1_RAGTAG_21766596	1	33.538	21766596	1_21766596	T	A	51.4639
SNC_049901.1_RAGTAG_21794156	1	33.4231	21794156	1_21794156	T	C	51.5788
SNC_049901.1_RAGTAG_21811024	1	33.4231	21811024	1_21811024	C	T	51.5788
SNC_049901.1_RAGTAG_21929721	1	33.4231	21929721	1_21929721	T	C	51.5788
SNC_049901.1_RAGTAG_21932227	1	33.4231	21932227	1_21932227	C	T	51.5788
SNC_049901.1_RAGTAG_21932284	1	33.4231	21932284	1_21932284	C	G	51.5788
SNC_049901.1_RAGTAG_21940945	1	33.4231	21940945	1_21940945	G	T	51.5788
SNC_049901.1_RAGTAG_21998738	1	33.4231	21998738	1_21998738	G	A	51.5788
SNC_049901.1_RAGTAG_21998809	1	33.4231	21998809	1_21998809	G	A	51.5788
SNC_049901.1_RAGTAG_22282864	1	33.4231	22282864	1_22282864	G	T	51.5788
SNC_049901.1_RAGTAG_22311974	1	33.4231	22311974	1_22311974	A	G	51.5788
SNC_049901.1_RAGTAG_22335595	1	33.4231	22335595	1_22335595	C	A	51.5788
SNC_049901.1_RAGTAG_22351737	1	33.4231	22351737	1_22351737	G	A	51.5788
SNC_049901.1_RAGTAG_22352995	1	33.4231	22352995	1_22352995	A	G	51.5788
SNC_049901.1_RAGTAG_22353042	1	33.4231	22353042	1_22353042	T	C	51.5788
SNC_049901.1_RAGTAG_22354980	1	33.4231	22354980	1_22354980	C	T	51.5788
SNC_049901.1_RAGTAG_22357518	1	33.4231	22357518	1_22357518	G	A	51.5788
SNC_049901.1_RAGTAG_22368239	1	33.3081	22368239	1_22368239	A	G	51.6937
SNC_049901.1_RAGTAG_22386433	1	33.1932	22386433	1_22386433	T	C	51.8087
SNC_049901.1_RAGTAG_22405850	1	33.1932	22405850	1_22405850	T	C	51.8087
SNC_049901.1_RAGTAG_22418250	1	33.1932	22418250	1_22418250	C	T	51.8087
SNC_049901.1_RAGTAG_22567288	1	33.1932	22567288	1_22567288	G	A	51.8087
SNC_049901.1_RAGTAG_22570051	1	33.1932	22570051	1_22570051	T	G	51.8087
SNC_049901.1_RAGTAG_22572507	1	33.1932	22572507	1_22572507	T	G	51.8087
SNC_049901.1_RAGTAG_22589422	1	33.0782	22589422	1_22589422	T	C	51.9236
SNC_049901.1_RAGTAG_22633008	1	32.9633	22633008	1_22633008	A	G	52.0386
SNC_049901.1_RAGTAG_22634919	1	32.9633	22634919	1_22634919	A	G	52.0386
SNC_049901.1_RAGTAG_22645847	1	32.8483	22645847	1_22645847	C	T	52.1535
SNC_049901.1_RAGTAG_22664543	1	32.8483	22664543	1_22664543	T	A	52.1535
SNC_049901.1_RAGTAG_22681728	1	32.8483	22681728	1_22681728	T	C	52.1535
SNC_049901.1_RAGTAG_22688881	1	32.8483	22688881	1_22688881	T	A	52.1535
SNC_049901.1_RAGTAG_22703610	1	32.8483	22703610	1_22703610	T	C	52.1535
SNC_049901.1_RAGTAG_22703690	1	32.8483	22703690	1_22703690	C	T	52.1535
SNC_049901.1_RAGTAG_22719388	1	32.8483	22719388	1_22719388	C	T	52.1535
SNC_049901.1_RAGTAG_22743621	1	32.8483	22743621	1_22743621	T	C	52.1535
SNC_049901.1_RAGTAG_22845397	1	32.8483	22845397	1_22845397	T	C	52.1535
SNC_049901.1_RAGTAG_22881352	1	32.7334	22881352	1_22881352	T	C	52.2685
SNC_049901.1_RAGTAG_22902817	1	32.7334	22902817	1_22902817	C	G	52.2685
SNC_049901.1_RAGTAG_22941098	1	32.7334	22941098	1_22941098	T	A	52.2685
SNC_049901.1_RAGTAG_22959739	1	32.7334	22959739	1_22959739	C	T	52.2685
SNC_049901.1_RAGTAG_22962054	1	32.7334	22962054	1_22962054	T	C	52.2685
SNC_049901.1_RAGTAG_23023995	1	32.6185	23023995	1_23023995	T	G	52.3834
SNC_049901.1_RAGTAG_23159906	1	32.6185	23159906	1_23159906	C	T	52.3834
SNC_049901.1_RAGTAG_23201132	1	32.6185	23201132	1_23201132	C	T	52.3834
SNC_049901.1_RAGTAG_23209058	1	32.5035	23209058	1_23209058	C	A	52.4983
SNC_049901.1_RAGTAG_23212270	1	32.5035	23212270	1_23212270	C	T	52.4983
SNC_049901.1_RAGTAG_23224819	1	32.5035	23224819	1_23224819	C	T	52.4983
SNC_049901.1_RAGTAG_23227264	1	32.5035	23227264	1_23227264	T	C	52.4983
SNC_049901.1_RAGTAG_23232213	1	32.5035	23232213	1_23232213	A	G	52.4983
SNC_049901.1_RAGTAG_23233510	1	32.5035	23233510	1_23233510	C	T	52.4983
SNC_049901.1_RAGTAG_23236194	1	32.5035	23236194	1_23236194	G	A	52.4983
SNC_049901.1_RAGTAG_23248085	1	32.5035	23248085	1_23248085	G	A	52.4983
SNC_049901.1_RAGTAG_23249182	1	32.5035	23249182	1_23249182	G	A	52.4983
SNC_049901.1_RAGTAG_23292435	1	32.5035	23292435	1_23292435	G	A	52.4983
SNC_049901.1_RAGTAG_23294066	1	32.5035	23294066	1_23294066	C	A	52.4983
SNC_049901.1_RAGTAG_23373864	1	32.5035	23373864	1_23373864	C	T	52.4983
SNC_049901.1_RAGTAG_23416008	1	32.5035	23416008	1_23416008	C	T	52.4983
SNC_049901.1_RAGTAG_23416101	1	32.5035	23416101	1_23416101	G	A	52.4983
SNC_049901.1_RAGTAG_23416858	1	32.5035	23416858	1_23416858	C	T	52.4983
SNC_049901.1_RAGTAG_23467880	1	32.5035	23467880	1_23467880	G	T	52.4983
SNC_049901.1_RAGTAG_23485125	1	32.5035	23485125	1_23485125	C	T	52.4983
SNC_049901.1_RAGTAG_23487247	1	32.5035	23487247	1_23487247	G	A	52.4983
SNC_049901.1_RAGTAG_23541235	1	32.5035	23541235	1_23541235	A	G	52.4983
SNC_049901.1_RAGTAG_23558307	1	32.5035	23558307	1_23558307	G	A	52.4983
SNC_049901.1_RAGTAG_23565654	1	32.5035	23565654	1_23565654	G	A	52.4983
SNC_049901.1_RAGTAG_23589224	1	32.5035	23589224	1_23589224	G	A	52.4983
SNC_049901.1_RAGTAG_23589737	1	32.5035	23589737	1_23589737	T	C	52.4983
SNC_049901.1_RAGTAG_23595942	1	32.5035	23595942	1_23595942	C	T	52.4983
SNC_049901.1_RAGTAG_23602075	1	32.5035	23602075	1_23602075	C	T	52.4983
SNC_049901.1_RAGTAG_23604616	1	32.5035	23604616	1_23604616	C	G	52.4983
SNC_049901.1_RAGTAG_23669461	1	32.2736	23669461	1_23669461	G	A	52.7282
SNC_049901.1_RAGTAG_23674150	1	32.2736	23674150	1_23674150	A	G	52.7282
SNC_049901.1_RAGTAG_23714232	1	32.2736	23714232	1_23714232	C	G	52.7282
SNC_049901.1_RAGTAG_23731363	1	32.2736	23731363	1_23731363	A	C	52.7282
SNC_049901.1_RAGTAG_23736030	1	32.2736	23736030	1_23736030	C	T	52.7282
SNC_049901.1_RAGTAG_23747397	1	32.2736	23747397	1_23747397	T	G	52.7282
SNC_049901.1_RAGTAG_23747454	1	32.2736	23747454	1_23747454	C	T	52.7282
SNC_049901.1_RAGTAG_23762703	1	32.2736	23762703	1_23762703	T	A	52.7282
SNC_049901.1_RAGTAG_23795715	1	32.2736	23795715	1_23795715	C	A	52.7282
SNC_049901.1_RAGTAG_23804214	1	32.2736	23804214	1_23804214	C	G	52.7282
SNC_049901.1_RAGTAG_23812805	1	32.2736	23812805	1_23812805	G	A	52.7282
SNC_049901.1_RAGTAG_23817384	1	32.2736	23817384	1_23817384	T	C	52.7282
SNC_049901.1_RAGTAG_23862403	1	32.2736	23862403	1_23862403	T	G	52.7282
SNC_049901.1_RAGTAG_23866154	1	32.2736	23866154	1_23866154	C	T	52.7282
SNC_049901.1_RAGTAG_23892492	1	32.2736	23892492	1_23892492	G	T	52.7282
SNC_049901.1_RAGTAG_23924249	1	32.2736	23924249	1_23924249	C	A	52.7282
SNC_049901.1_RAGTAG_23948472	1	32.2736	23948472	1_23948472	A	T	52.7282
SNC_049901.1_RAGTAG_24041417	1	32.1587	24041417	1_24041417	C	T	52.8432
SNC_049901.1_RAGTAG_24051814	1	32.1587	24051814	1_24051814	C	A	52.8432
SNC_049901.1_RAGTAG_24068238	1	32.1587	24068238	1_24068238	A	T	52.8432
SNC_049901.1_RAGTAG_24072527	1	32.1587	24072527	1_24072527	A	C	52.8432
SNC_049901.1_RAGTAG_24072581	1	32.1587	24072581	1_24072581	T	C	52.8432
SNC_049901.1_RAGTAG_24074256	1	32.1587	24074256	1_24074256	T	C	52.8432
SNC_049901.1_RAGTAG_24092052	1	32.1587	24092052	1_24092052	T	C	52.8432
SNC_049901.1_RAGTAG_24103148	1	32.1587	24103148	1_24103148	T	A	52.8432
SNC_049901.1_RAGTAG_24105469	1	32.1587	24105469	1_24105469	T	C	52.8432
SNC_049901.1_RAGTAG_24105642	1	32.1587	24105642	1_24105642	T	C	52.8432
SNC_049901.1_RAGTAG_24114200	1	32.1587	24114200	1_24114200	T	C	52.8432
SNC_049901.1_RAGTAG_24145276	1	32.0437	24145276	1_24145276	A	G	52.9581
SNC_049901.1_RAGTAG_24185518	1	32.0437	24185518	1_24185518	G	T	52.9581
SNC_049901.1_RAGTAG_24187437	1	32.0437	24187437	1_24187437	C	G	52.9581
SNC_049901.1_RAGTAG_24195483	1	32.0437	24195483	1_24195483	A	G	52.9581
SNC_049901.1_RAGTAG_24200060	1	32.0437	24200060	1_24200060	T	G	52.9581
SNC_049901.1_RAGTAG_24206595	1	32.0437	24206595	1_24206595	T	C	52.9581
SNC_049901.1_RAGTAG_24211302	1	32.0437	24211302	1_24211302	T	C	52.9581
SNC_049901.1_RAGTAG_24216663	1	32.0437	24216663	1_24216663	A	G	52.9581
SNC_049901.1_RAGTAG_24223484	1	32.0437	24223484	1_24223484	A	G	52.9581
SNC_049901.1_RAGTAG_24223874	1	32.0437	24223874	1_24223874	T	C	52.9581
SNC_049901.1_RAGTAG_24239147	1	32.0437	24239147	1_24239147	T	C	52.9581
SNC_049901.1_RAGTAG_24247855	1	32.0437	24247855	1_24247855	T	C	52.9581
SNC_049901.1_RAGTAG_24251164	1	32.0437	24251164	1_24251164	C	G	52.9581
SNC_049901.1_RAGTAG_24253288	1	32.0437	24253288	1_24253288	T	C	52.9581
SNC_049901.1_RAGTAG_24278844	1	32.0437	24278844	1_24278844	A	C	52.9581
SNC_049901.1_RAGTAG_24292430	1	32.0437	24292430	1_24292430	C	T	52.9581
SNC_049901.1_RAGTAG_24306473	1	32.0437	24306473	1_24306473	C	G	52.9581
SNC_049901.1_RAGTAG_24307394	1	32.0437	24307394	1_24307394	T	G	52.9581
SNC_049901.1_RAGTAG_24323590	1	32.0437	24323590	1_24323590	G	C	52.9581
SNC_049901.1_RAGTAG_24324101	1	32.0437	24324101	1_24324101	C	G	52.9581
SNC_049901.1_RAGTAG_24331828	1	32.0437	24331828	1_24331828	T	C	52.9581
SNC_049901.1_RAGTAG_24380078	1	32.0437	24380078	1_24380078	C	A	52.9581
SNC_049901.1_RAGTAG_24394020	1	32.0437	24394020	1_24394020	T	C	52.9581
SNC_049901.1_RAGTAG_24412602	1	32.0437	24412602	1_24412602	G	A	52.9581
SNC_049901.1_RAGTAG_24419435	1	32.0437	24419435	1_24419435	G	A	52.9581
SNC_049901.1_RAGTAG_24439737	1	32.0437	24439737	1_24439737	T	C	52.9581
SNC_049901.1_RAGTAG_24456321	1	32.0437	24456321	1_24456321	A	G	52.9581
SNC_049901.1_RAGTAG_24465968	1	32.0437	24465968	1_24465968	C	T	52.9581
SNC_049901.1_RAGTAG_24466056	1	32.0437	24466056	1_24466056	A	G	52.9581
SNC_049901.1_RAGTAG_24466628	1	32.0437	24466628	1_24466628	T	A	52.9581
SNC_049901.1_RAGTAG_24543216	1	32.0437	24543216	1_24543216	A	G	52.9581
SNC_049901.1_RAGTAG_24555089	1	32.0437	24555089	1_24555089	T	C	52.9581
SNC_049901.1_RAGTAG_24585781	1	32.0437	24585781	1_24585781	C	G	52.9581
SNC_049901.1_RAGTAG_24591155	1	32.0437	24591155	1_24591155	A	G	52.9581
SNC_049901.1_RAGTAG_24595140	1	32.0437	24595140	1_24595140	T	C	52.9581
SNC_049901.1_RAGTAG_24606370	1	32.0437	24606370	1_24606370	T	G	52.9581
SNC_049901.1_RAGTAG_24669968	1	32.0437	24669968	1_24669968	A	G	52.9581
SNC_049901.1_RAGTAG_24720743	1	32.0437	24720743	1_24720743	C	G	52.9581
SNC_049901.1_RAGTAG_24943527	1	31.9288	24943527	1_24943527	T	C	53.0731
SNC_049901.1_RAGTAG_24985124	1	31.9288	24985124	1_24985124	C	T	53.0731
SNC_049901.1_RAGTAG_24988663	1	31.9288	24988663	1_24988663	G	A	53.0731
SNC_049901.1_RAGTAG_25205322	1	31.9288	25205322	1_25205322	G	C	53.0731
SNC_049901.1_RAGTAG_25212324	1	31.9288	25212324	1_25212324	T	C	53.0731
SNC_049901.1_RAGTAG_25220412	1	31.9288	25220412	1_25220412	T	C	53.0731
SNC_049901.1_RAGTAG_25255694	1	31.9288	25255694	1_25255694	T	C	53.0731
SNC_049901.1_RAGTAG_25266931	1	31.9288	25266931	1_25266931	G	A	53.0731
SNC_049901.1_RAGTAG_25269189	1	31.9288	25269189	1_25269189	C	A	53.0731
SNC_049901.1_RAGTAG_25272183	1	31.9288	25272183	1_25272183	T	G	53.0731
SNC_049901.1_RAGTAG_25335292	1	31.9288	25335292	1_25335292	T	C	53.0731
SNC_049901.1_RAGTAG_25343054	1	31.9288	25343054	1_25343054	A	G	53.0731
SNC_049901.1_RAGTAG_25350842	1	31.9288	25350842	1_25350842	A	G	53.0731
SNC_049901.1_RAGTAG_25374781	1	31.9288	25374781	1_25374781	C	T	53.0731
SNC_049901.1_RAGTAG_25381882	1	31.9288	25381882	1_25381882	G	A	53.0731
SNC_049901.1_RAGTAG_25381956	1	31.9288	25381956	1_25381956	A	G	53.0731
SNC_049901.1_RAGTAG_25385467	1	31.9288	25385467	1_25385467	T	G	53.0731
SNC_049901.1_RAGTAG_25415709	1	31.9288	25415709	1_25415709	A	G	53.0731
SNC_049901.1_RAGTAG_25437627	1	31.9288	25437627	1_25437627	A	C	53.0731
SNC_049901.1_RAGTAG_25443341	1	31.9288	25443341	1_25443341	T	C	53.0731
SNC_049901.1_RAGTAG_25498925	1	31.9288	25498925	1_25498925	T	C	53.0731
SNC_049901.1_RAGTAG_25498979	1	31.9288	25498979	1_25498979	T	C	53.0731
SNC_049901.1_RAGTAG_25519567	1	31.9288	25519567	1_25519567	A	C	53.0731
SNC_049901.1_RAGTAG_25520807	1	31.9288	25520807	1_25520807	A	G	53.0731
SNC_049901.1_RAGTAG_25536106	1	31.9288	25536106	1_25536106	G	A	53.0731
SNC_049901.1_RAGTAG_25538928	1	31.9288	25538928	1_25538928	G	T	53.0731
SNC_049901.1_RAGTAG_25553744	1	31.9288	25553744	1_25553744	C	A	53.0731
SNC_049901.1_RAGTAG_25555282	1	31.9288	25555282	1_25555282	C	T	53.0731
SNC_049901.1_RAGTAG_25638616	1	31.9288	25638616	1_25638616	G	A	53.0731
SNC_049901.1_RAGTAG_25661642	1	31.9288	25661642	1_25661642	T	C	53.0731
SNC_049901.1_RAGTAG_25689995	1	31.9288	25689995	1_25689995	A	G	53.0731
SNC_049901.1_RAGTAG_25737965	1	31.9288	25737965	1_25737965	G	C	53.0731
SNC_049901.1_RAGTAG_25765121	1	31.9288	25765121	1_25765121	A	C	53.0731
SNC_049901.1_RAGTAG_25766451	1	31.9288	25766451	1_25766451	C	T	53.0731
SNC_049901.1_RAGTAG_25766502	1	31.9288	25766502	1_25766502	C	G	53.0731
SNC_049901.1_RAGTAG_25766853	1	31.9288	25766853	1_25766853	T	C	53.0731
SNC_049901.1_RAGTAG_25876576	1	31.9288	25876576	1_25876576	T	C	53.0731
SNC_049901.1_RAGTAG_25880110	1	31.9288	25880110	1_25880110	G	A	53.0731
SNC_049901.1_RAGTAG_25880183	1	31.9288	25880183	1_25880183	G	A	53.0731
SNC_049901.1_RAGTAG_25889104	1	31.9288	25889104	1_25889104	A	G	53.0731
SNC_049901.1_RAGTAG_25895977	1	31.9288	25895977	1_25895977	A	G	53.0731
SNC_049901.1_RAGTAG_25975476	1	31.9288	25975476	1_25975476	C	T	53.0731
SNC_049901.1_RAGTAG_25978291	1	31.9288	25978291	1_25978291	T	G	53.0731
SNC_049901.1_RAGTAG_26047672	1	31.9288	26047672	1_26047672	T	A	53.0731
SNC_049901.1_RAGTAG_26051302	1	31.9288	26051302	1_26051302	T	A	53.0731
SNC_049901.1_RAGTAG_26072362	1	31.9288	26072362	1_26072362	T	C	53.0731
SNC_049901.1_RAGTAG_26092168	1	31.9288	26092168	1_26092168	A	G	53.0731
SNC_049901.1_RAGTAG_26101845	1	31.8139	26101845	1_26101845	C	T	53.188
SNC_049901.1_RAGTAG_26109931	1	31.8139	26109931	1_26109931	A	G	53.188
SNC_049901.1_RAGTAG_26219389	1	31.8139	26219389	1_26219389	A	G	53.188
SNC_049901.1_RAGTAG_26318493	1	31.8139	26318493	1_26318493	G	A	53.188
SNC_049901.1_RAGTAG_26325536	1	31.8139	26325536	1_26325536	T	A	53.188
SNC_049901.1_RAGTAG_26334613	1	31.8139	26334613	1_26334613	G	A	53.188
SNC_049901.1_RAGTAG_26338841	1	31.8139	26338841	1_26338841	G	A	53.188
SNC_049901.1_RAGTAG_26372032	1	31.8139	26372032	1_26372032	A	G	53.188
SNC_049901.1_RAGTAG_26392483	1	31.8139	26392483	1_26392483	T	C	53.188
SNC_049901.1_RAGTAG_26408450	1	31.8139	26408450	1_26408450	T	C	53.188
SNC_049901.1_RAGTAG_26427755	1	31.8139	26427755	1_26427755	T	C	53.188
SNC_049901.1_RAGTAG_26431531	1	31.8139	26431531	1_26431531	C	T	53.188
SNC_049901.1_RAGTAG_26442521	1	31.8139	26442521	1_26442521	G	A	53.188
SNC_049901.1_RAGTAG_26463683	1	31.8139	26463683	1_26463683	G	A	53.188
SNC_049901.1_RAGTAG_26469517	1	31.8139	26469517	1_26469517	C	G	53.188
SNC_049901.1_RAGTAG_26470672	1	31.8139	26470672	1_26470672	A	T	53.188
SNC_049901.1_RAGTAG_26534362	1	31.8139	26534362	1_26534362	C	T	53.188
SNC_049901.1_RAGTAG_26536444	1	31.8139	26536444	1_26536444	A	G	53.188
SNC_049901.1_RAGTAG_26680385	1	31.8139	26680385	1_26680385	A	G	53.188
SNC_049901.1_RAGTAG_26700369	1	31.8139	26700369	1_26700369	G	A	53.188
SNC_049901.1_RAGTAG_26763286	1	31.8139	26763286	1_26763286	T	G	53.188
SNC_049901.1_RAGTAG_26785730	1	31.8139	26785730	1_26785730	C	T	53.188
SNC_049901.1_RAGTAG_26879030	1	31.8139	26879030	1_26879030	G	A	53.188
SNC_049901.1_RAGTAG_27075571	1	31.6989	27075571	1_27075571	T	C	53.3029
SNC_049901.1_RAGTAG_27097255	1	31.6989	27097255	1_27097255	C	T	53.3029
SNC_049901.1_RAGTAG_27102578	1	31.6989	27102578	1_27102578	G	T	53.3029
SNC_049901.1_RAGTAG_27128161	1	31.6989	27128161	1_27128161	C	T	53.3029
SNC_049901.1_RAGTAG_27135984	1	31.6989	27135984	1_27135984	C	T	53.3029
SNC_049901.1_RAGTAG_27142076	1	31.6989	27142076	1_27142076	T	C	53.3029
SNC_049901.1_RAGTAG_27153691	1	31.584	27153691	1_27153691	T	C	53.4179
SNC_049901.1_RAGTAG_27164146	1	31.584	27164146	1_27164146	C	T	53.4179
SNC_049901.1_RAGTAG_27174395	1	31.584	27174395	1_27174395	C	G	53.4179
SNC_049901.1_RAGTAG_27176179	1	31.584	27176179	1_27176179	A	T	53.4179
SNC_049901.1_RAGTAG_27176258	1	31.584	27176258	1_27176258	C	T	53.4179
SNC_049901.1_RAGTAG_27199714	1	31.584	27199714	1_27199714	C	T	53.4179
SNC_049901.1_RAGTAG_27211528	1	31.584	27211528	1_27211528	T	C	53.4179
SNC_049901.1_RAGTAG_27223020	1	31.584	27223020	1_27223020	A	T	53.4179
SNC_049901.1_RAGTAG_27224577	1	31.584	27224577	1_27224577	G	T	53.4179
SNC_049901.1_RAGTAG_27231598	1	31.584	27231598	1_27231598	A	T	53.4179
SNC_049901.1_RAGTAG_27238370	1	31.584	27238370	1_27238370	A	C	53.4179
SNC_049901.1_RAGTAG_27253422	1	31.584	27253422	1_27253422	A	G	53.4179
SNC_049901.1_RAGTAG_27257889	1	31.584	27257889	1_27257889	A	C	53.4179
SNC_049901.1_RAGTAG_27263053	1	31.584	27263053	1_27263053	C	T	53.4179
SNC_049901.1_RAGTAG_27268026	1	31.584	27268026	1_27268026	C	T	53.4179
SNC_049901.1_RAGTAG_27276635	1	31.584	27276635	1_27276635	G	A	53.4179
SNC_049901.1_RAGTAG_27279208	1	31.584	27279208	1_27279208	T	C	53.4179
SNC_049901.1_RAGTAG_27307742	1	31.584	27307742	1_27307742	G	T	53.4179
SNC_049901.1_RAGTAG_27313046	1	31.584	27313046	1_27313046	G	T	53.4179
SNC_049901.1_RAGTAG_27337297	1	31.584	27337297	1_27337297	C	T	53.4179
SNC_049901.1_RAGTAG_27338764	1	31.584	27338764	1_27338764	A	G	53.4179
SNC_049901.1_RAGTAG_27341782	1	31.584	27341782	1_27341782	T	C	53.4179
SNC_049901.1_RAGTAG_27341846	1	31.584	27341846	1_27341846	C	T	53.4179
SNC_049901.1_RAGTAG_27350367	1	31.584	27350367	1_27350367	C	T	53.4179
SNC_049901.1_RAGTAG_27359360	1	31.584	27359360	1_27359360	A	G	53.4179
SNC_049901.1_RAGTAG_27361174	1	31.584	27361174	1_27361174	C	G	53.4179
SNC_049901.1_RAGTAG_27365468	1	31.584	27365468	1_27365468	A	C	53.4179
SNC_049901.1_RAGTAG_27365538	1	31.584	27365538	1_27365538	A	T	53.4179
SNC_049901.1_RAGTAG_27369247	1	31.584	27369247	1_27369247	C	A	53.4179
SNC_049901.1_RAGTAG_27369318	1	31.584	27369318	1_27369318	T	C	53.4179
SNC_049901.1_RAGTAG_27382568	1	31.584	27382568	1_27382568	G	A	53.4179
SNC_049901.1_RAGTAG_27424934	1	31.584	27424934	1_27424934	T	G	53.4179
SNC_049901.1_RAGTAG_27440567	1	31.584	27440567	1_27440567	G	A	53.4179
SNC_049901.1_RAGTAG_27468911	1	31.584	27468911	1_27468911	G	A	53.4179
SNC_049901.1_RAGTAG_27471360	1	31.584	27471360	1_27471360	C	T	53.4179
SNC_049901.1_RAGTAG_27494301	1	31.584	27494301	1_27494301	T	C	53.4179
SNC_049901.1_RAGTAG_27549146	1	31.584	27549146	1_27549146	A	G	53.4179
SNC_049901.1_RAGTAG_27626473	1	31.584	27626473	1_27626473	T	C	53.4179
SNC_049901.1_RAGTAG_27632075	1	31.584	27632075	1_27632075	T	C	53.4179
SNC_049901.1_RAGTAG_27634323	1	31.584	27634323	1_27634323	C	T	53.4179
SNC_049901.1_RAGTAG_27634413	1	31.584	27634413	1_27634413	A	T	53.4179
SNC_049901.1_RAGTAG_27635668	1	31.584	27635668	1_27635668	A	C	53.4179
SNC_049901.1_RAGTAG_27648995	1	31.584	27648995	1_27648995	C	T	53.4179
SNC_049901.1_RAGTAG_27701757	1	31.584	27701757	1_27701757	C	T	53.4179
SNC_049901.1_RAGTAG_27705127	1	31.584	27705127	1_27705127	A	G	53.4179
SNC_049901.1_RAGTAG_27708828	1	31.584	27708828	1_27708828	T	G	53.4179
SNC_049901.1_RAGTAG_27730932	1	31.584	27730932	1_27730932	C	T	53.4179
SNC_049901.1_RAGTAG_27731016	1	31.469	27731016	1_27731016	C	A	53.5328
SNC_049901.1_RAGTAG_27866013	1	31.469	27866013	1_27866013	G	A	53.5328
SNC_049901.1_RAGTAG_27873403	1	31.469	27873403	1_27873403	A	G	53.5328
SNC_049901.1_RAGTAG_27876848	1	31.469	27876848	1_27876848	G	A	53.5328
SNC_049901.1_RAGTAG_27959409	1	31.469	27959409	1_27959409	C	T	53.5328
SNC_049901.1_RAGTAG_27959943	1	31.469	27959943	1_27959943	A	G	53.5328
SNC_049901.1_RAGTAG_27963889	1	31.469	27963889	1_27963889	C	T	53.5328
SNC_049901.1_RAGTAG_27967816	1	31.469	27967816	1_27967816	C	G	53.5328
SNC_049901.1_RAGTAG_27968241	1	31.469	27968241	1_27968241	C	T	53.5328
SNC_049901.1_RAGTAG_27988791	1	31.469	27988791	1_27988791	T	C	53.5328
SNC_049901.1_RAGTAG_28083865	1	31.469	28083865	1_28083865	C	A	53.5328
SNC_049901.1_RAGTAG_28128965	1	31.469	28128965	1_28128965	A	G	53.5328
SNC_049901.1_RAGTAG_28129719	1	31.469	28129719	1_28129719	G	A	53.5328
SNC_049901.1_RAGTAG_28137146	1	31.469	28137146	1_28137146	A	G	53.5328
SNC_049901.1_RAGTAG_28137251	1	31.469	28137251	1_28137251	G	A	53.5328
SNC_049901.1_RAGTAG_28148492	1	31.469	28148492	1_28148492	T	C	53.5328
SNC_049901.1_RAGTAG_28161638	1	31.469	28161638	1_28161638	C	T	53.5328
SNC_049901.1_RAGTAG_28189770	1	31.469	28189770	1_28189770	C	T	53.5328
SNC_049901.1_RAGTAG_28220951	1	31.469	28220951	1_28220951	T	G	53.5328
SNC_049901.1_RAGTAG_28221007	1	31.469	28221007	1_28221007	G	A	53.5328
SNC_049901.1_RAGTAG_28235896	1	31.469	28235896	1_28235896	C	T	53.5328
SNC_049901.1_RAGTAG_28239092	1	31.469	28239092	1_28239092	G	A	53.5328
SNC_049901.1_RAGTAG_28239138	1	31.469	28239138	1_28239138	C	G	53.5328
SNC_049901.1_RAGTAG_28240843	1	31.469	28240843	1_28240843	C	T	53.5328
SNC_049901.1_RAGTAG_28262433	1	31.469	28262433	1_28262433	G	A	53.5328
SNC_049901.1_RAGTAG_28262520	1	31.469	28262520	1_28262520	T	C	53.5328
SNC_049901.1_RAGTAG_28266091	1	31.469	28266091	1_28266091	C	T	53.5328
SNC_049901.1_RAGTAG_28271320	1	31.469	28271320	1_28271320	T	C	53.5328
SNC_049901.1_RAGTAG_28271495	1	31.469	28271495	1_28271495	T	G	53.5328
SNC_049901.1_RAGTAG_28272033	1	31.469	28272033	1_28272033	C	G	53.5328
SNC_049901.1_RAGTAG_28296312	1	31.469	28296312	1_28296312	T	A	53.5328
SNC_049901.1_RAGTAG_28297036	1	31.469	28297036	1_28297036	G	A	53.5328
SNC_049901.1_RAGTAG_28316931	1	31.469	28316931	1_28316931	A	G	53.5328
SNC_049901.1_RAGTAG_28318463	1	31.469	28318463	1_28318463	A	G	53.5328
SNC_049901.1_RAGTAG_28328933	1	31.469	28328933	1_28328933	G	A	53.5328
SNC_049901.1_RAGTAG_28328974	1	31.469	28328974	1_28328974	A	C	53.5328
SNC_049901.1_RAGTAG_28334015	1	31.469	28334015	1_28334015	C	T	53.5328
SNC_049901.1_RAGTAG_28334105	1	31.469	28334105	1_28334105	T	A	53.5328
SNC_049901.1_RAGTAG_28359230	1	31.469	28359230	1_28359230	A	G	53.5328
SNC_049901.1_RAGTAG_28408921	1	31.469	28408921	1_28408921	T	A	53.5328
SNC_049901.1_RAGTAG_28409054	1	31.469	28409054	1_28409054	C	T	53.5328
SNC_049901.1_RAGTAG_28412490	1	31.469	28412490	1_28412490	G	A	53.5328
SNC_049901.1_RAGTAG_28416711	1	31.469	28416711	1_28416711	G	T	53.5328
SNC_049901.1_RAGTAG_28417427	1	31.469	28417427	1_28417427	T	C	53.5328
SNC_049901.1_RAGTAG_28417526	1	31.469	28417526	1_28417526	T	C	53.5328
SNC_049901.1_RAGTAG_28430605	1	31.469	28430605	1_28430605	T	G	53.5328
SNC_049901.1_RAGTAG_28437762	1	31.469	28437762	1_28437762	G	A	53.5328
SNC_049901.1_RAGTAG_28463774	1	31.469	28463774	1_28463774	C	T	53.5328
SNC_049901.1_RAGTAG_28465674	1	31.469	28465674	1_28465674	T	G	53.5328
SNC_049901.1_RAGTAG_28466255	1	31.469	28466255	1_28466255	A	G	53.5328
SNC_049901.1_RAGTAG_28466337	1	31.469	28466337	1_28466337	G	A	53.5328
SNC_049901.1_RAGTAG_28467163	1	31.469	28467163	1_28467163	A	C	53.5328
SNC_049901.1_RAGTAG_28525254	1	31.469	28525254	1_28525254	T	C	53.5328
SNC_049901.1_RAGTAG_28525339	1	31.469	28525339	1_28525339	A	G	53.5328
SNC_049901.1_RAGTAG_28539359	1	31.469	28539359	1_28539359	C	A	53.5328
SNC_049901.1_RAGTAG_28542277	1	31.469	28542277	1_28542277	A	T	53.5328
SNC_049901.1_RAGTAG_28568412	1	31.469	28568412	1_28568412	T	C	53.5328
SNC_049901.1_RAGTAG_28577243	1	31.469	28577243	1_28577243	C	T	53.5328
SNC_049901.1_RAGTAG_28591695	1	31.469	28591695	1_28591695	A	G	53.5328
SNC_049901.1_RAGTAG_28595557	1	31.469	28595557	1_28595557	A	T	53.5328
SNC_049901.1_RAGTAG_28611026	1	31.469	28611026	1_28611026	A	G	53.5328
SNC_049901.1_RAGTAG_28611040	1	31.469	28611040	1_28611040	G	A	53.5328
SNC_049901.1_RAGTAG_28611387	1	31.469	28611387	1_28611387	A	T	53.5328
SNC_049901.1_RAGTAG_28622121	1	31.469	28622121	1_28622121	A	C	53.5328
SNC_049901.1_RAGTAG_28626841	1	31.469	28626841	1_28626841	G	A	53.5328
SNC_049901.1_RAGTAG_28633272	1	31.469	28633272	1_28633272	C	G	53.5328
SNC_049901.1_RAGTAG_28633630	1	31.469	28633630	1_28633630	A	G	53.5328
SNC_049901.1_RAGTAG_28842067	1	31.3541	28842067	1_28842067	A	G	53.6478
SNC_049901.1_RAGTAG_28939213	1	31.3541	28939213	1_28939213	G	A	53.6478
SNC_049901.1_RAGTAG_28943073	1	31.3541	28943073	1_28943073	C	T	53.6478
SNC_049901.1_RAGTAG_28980414	1	31.2391	28980414	1_28980414	C	T	53.7627
SNC_049901.1_RAGTAG_28996569	1	31.2391	28996569	1_28996569	T	A	53.7627
SNC_049901.1_RAGTAG_29007502	1	31.2391	29007502	1_29007502	A	G	53.7627
SNC_049901.1_RAGTAG_29052360	1	31.2391	29052360	1_29052360	G	T	53.7627
SNC_049901.1_RAGTAG_29073390	1	31.2391	29073390	1_29073390	A	G	53.7627
SNC_049901.1_RAGTAG_29143669	1	31.2391	29143669	1_29143669	C	T	53.7627
SNC_049901.1_RAGTAG_29277100	1	31.0093	29277100	1_29277100	C	T	53.9926
SNC_049901.1_RAGTAG_29290782	1	31.0093	29290782	1_29290782	A	G	53.9926
SNC_049901.1_RAGTAG_29299221	1	31.0093	29299221	1_29299221	A	G	53.9926
SNC_049901.1_RAGTAG_29301287	1	31.0093	29301287	1_29301287	T	C	53.9926
SNC_049901.1_RAGTAG_29303915	1	31.0093	29303915	1_29303915	A	G	53.9926
SNC_049901.1_RAGTAG_29307763	1	31.0093	29307763	1_29307763	T	C	53.9926
SNC_049901.1_RAGTAG_29317026	1	31.0093	29317026	1_29317026	C	G	53.9926
SNC_049901.1_RAGTAG_29346462	1	31.0093	29346462	1_29346462	C	T	53.9926
SNC_049901.1_RAGTAG_29346536	1	31.0093	29346536	1_29346536	A	T	53.9926
SNC_049901.1_RAGTAG_29355047	1	31.0093	29355047	1_29355047	A	C	53.9926
SNC_049901.1_RAGTAG_29360021	1	31.0093	29360021	1_29360021	A	G	53.9926
SNC_049901.1_RAGTAG_29369696	1	31.0093	29369696	1_29369696	T	A	53.9926
SNC_049901.1_RAGTAG_29398721	1	31.0093	29398721	1_29398721	A	C	53.9926
SNC_049901.1_RAGTAG_29421418	1	31.0093	29421418	1_29421418	T	A	53.9926
SNC_049901.1_RAGTAG_29435666	1	31.0093	29435666	1_29435666	C	A	53.9926
SNC_049901.1_RAGTAG_29442541	1	31.0093	29442541	1_29442541	C	A	53.9926
SNC_049901.1_RAGTAG_29470357	1	30.8943	29470357	1_29470357	T	C	54.1075
SNC_049901.1_RAGTAG_29470393	1	30.8943	29470393	1_29470393	T	C	54.1075
SNC_049901.1_RAGTAG_29489777	1	30.8943	29489777	1_29489777	G	A	54.1075
SNC_049901.1_RAGTAG_29489809	1	30.8943	29489809	1_29489809	A	T	54.1075
SNC_049901.1_RAGTAG_29528484	1	30.8943	29528484	1_29528484	C	G	54.1075
SNC_049901.1_RAGTAG_29552521	1	30.8943	29552521	1_29552521	A	G	54.1075
SNC_049901.1_RAGTAG_29555948	1	30.8943	29555948	1_29555948	G	A	54.1075
SNC_049901.1_RAGTAG_29564838	1	30.8943	29564838	1_29564838	A	G	54.1075
SNC_049901.1_RAGTAG_29568099	1	30.8943	29568099	1_29568099	T	C	54.1075
SNC_049901.1_RAGTAG_29572964	1	30.8943	29572964	1_29572964	A	C	54.1075
SNC_049901.1_RAGTAG_29573035	1	30.8943	29573035	1_29573035	C	T	54.1075
SNC_049901.1_RAGTAG_29798798	1	30.6644	29798798	1_29798798	G	A	54.3374
SNC_049901.1_RAGTAG_29831879	1	30.6644	29831879	1_29831879	C	T	54.3374
SNC_049901.1_RAGTAG_29831929	1	30.6644	29831929	1_29831929	G	A	54.3374
SNC_049901.1_RAGTAG_29594858	1	30.5495	29594858	1_29594858	G	A	54.4524
SNC_049901.1_RAGTAG_29631759	1	30.5495	29631759	1_29631759	T	C	54.4524
SNC_049901.1_RAGTAG_29632975	1	30.5495	29632975	1_29632975	T	C	54.4524
SNC_049901.1_RAGTAG_29691429	1	30.5495	29691429	1_29691429	G	A	54.4524
SNC_049901.1_RAGTAG_29692606	1	30.5495	29692606	1_29692606	C	T	54.4524
SNC_049901.1_RAGTAG_29709820	1	30.5495	29709820	1_29709820	A	C	54.4524
SNC_049901.1_RAGTAG_29718256	1	30.5495	29718256	1_29718256	T	C	54.4524
SNC_049901.1_RAGTAG_29729062	1	30.5495	29729062	1_29729062	T	G	54.4524
SNC_049901.1_RAGTAG_29730538	1	30.5495	29730538	1_29730538	C	T	54.4524
SNC_049901.1_RAGTAG_29734852	1	30.5495	29734852	1_29734852	A	G	54.4524
SNC_049901.1_RAGTAG_29734897	1	30.5495	29734897	1_29734897	C	T	54.4524
SNC_049901.1_RAGTAG_29736621	1	30.5495	29736621	1_29736621	C	A	54.4524
SNC_049901.1_RAGTAG_29738434	1	30.5495	29738434	1_29738434	T	G	54.4524
SNC_049901.1_RAGTAG_29752630	1	30.5495	29752630	1_29752630	C	G	54.4524
SNC_049901.1_RAGTAG_29752709	1	30.5495	29752709	1_29752709	T	C	54.4524
SNC_049901.1_RAGTAG_29762345	1	30.5495	29762345	1_29762345	C	T	54.4524
SNC_049901.1_RAGTAG_29773264	1	30.5495	29773264	1_29773264	T	C	54.4524
SNC_049901.1_RAGTAG_29775642	1	30.5495	29775642	1_29775642	G	A	54.4524
SNC_049901.1_RAGTAG_29779766	1	30.5495	29779766	1_29779766	T	C	54.4524
SNC_049901.1_RAGTAG_29841298	1	30.5495	29841298	1_29841298	G	T	54.4524
SNC_049901.1_RAGTAG_29851705	1	30.5495	29851705	1_29851705	T	A	54.4524
SNC_049901.1_RAGTAG_29863462	1	30.5495	29863462	1_29863462	C	G	54.4524
SNC_049901.1_RAGTAG_29863523	1	30.5495	29863523	1_29863523	T	C	54.4524
SNC_049901.1_RAGTAG_29867523	1	30.5495	29867523	1_29867523	C	T	54.4524
SNC_049901.1_RAGTAG_29867558	1	30.5495	29867558	1_29867558	G	T	54.4524
SNC_049901.1_RAGTAG_29878872	1	30.5495	29878872	1_29878872	T	A	54.4524
SNC_049901.1_RAGTAG_29886367	1	30.5495	29886367	1_29886367	T	A	54.4524
SNC_049901.1_RAGTAG_29886393	1	30.5495	29886393	1_29886393	T	C	54.4524
SNC_049901.1_RAGTAG_29902674	1	30.5495	29902674	1_29902674	C	T	54.4524
SNC_049901.1_RAGTAG_29909830	1	30.5495	29909830	1_29909830	A	G	54.4524
SNC_049901.1_RAGTAG_29922163	1	30.5495	29922163	1_29922163	A	C	54.4524
SNC_049901.1_RAGTAG_29923030	1	30.5495	29923030	1_29923030	T	G	54.4524
SNC_049901.1_RAGTAG_29937004	1	30.5495	29937004	1_29937004	C	T	54.4524
SNC_049901.1_RAGTAG_29937069	1	30.5495	29937069	1_29937069	T	A	54.4524
SNC_049901.1_RAGTAG_29939708	1	30.5495	29939708	1_29939708	A	G	54.4524
SNC_049901.1_RAGTAG_29939804	1	30.5495	29939804	1_29939804	T	C	54.4524
SNC_049901.1_RAGTAG_29942446	1	30.5495	29942446	1_29942446	T	C	54.4524
SNC_049901.1_RAGTAG_29944238	1	30.5495	29944238	1_29944238	G	A	54.4524
SNC_049901.1_RAGTAG_29952993	1	30.5495	29952993	1_29952993	C	T	54.4524
SNC_049901.1_RAGTAG_29954088	1	30.5495	29954088	1_29954088	T	C	54.4524
SNC_049901.1_RAGTAG_29977162	1	30.5495	29977162	1_29977162	C	T	54.4524
SNC_049901.1_RAGTAG_29977201	1	30.5495	29977201	1_29977201	C	G	54.4524
SNC_049901.1_RAGTAG_29977484	1	30.5495	29977484	1_29977484	C	T	54.4524
SNC_049901.1_RAGTAG_29978495	1	30.5495	29978495	1_29978495	G	T	54.4524
SNC_049901.1_RAGTAG_30007903	1	30.5495	30007903	1_30007903	T	C	54.4524
SNC_049901.1_RAGTAG_30012341	1	30.5495	30012341	1_30012341	C	A	54.4524
SNC_049901.1_RAGTAG_30027935	1	30.5495	30027935	1_30027935	C	T	54.4524
SNC_049901.1_RAGTAG_30108169	1	30.2047	30108169	1_30108169	C	T	54.7972
SNC_049901.1_RAGTAG_30119963	1	30.2047	30119963	1_30119963	A	G	54.7972
SNC_049901.1_RAGTAG_30120041	1	30.2047	30120041	1_30120041	T	C	54.7972
SNC_049901.1_RAGTAG_30296697	1	29.9748	30296697	1_30296697	A	C	55.0271
SNC_049901.1_RAGTAG_30302249	1	29.9748	30302249	1_30302249	G	A	55.0271
SNC_049901.1_RAGTAG_30169523	1	29.8598	30169523	1_30169523	T	G	55.142
SNC_049901.1_RAGTAG_30169547	1	29.8598	30169547	1_30169547	G	A	55.142
SNC_049901.1_RAGTAG_30172572	1	29.8598	30172572	1_30172572	A	C	55.142
SNC_049901.1_RAGTAG_30173248	1	29.8598	30173248	1_30173248	G	A	55.142
SNC_049901.1_RAGTAG_30174151	1	29.8598	30174151	1_30174151	G	A	55.142
SNC_049901.1_RAGTAG_30183842	1	29.8598	30183842	1_30183842	G	C	55.142
SNC_049901.1_RAGTAG_30233088	1	29.8598	30233088	1_30233088	A	G	55.142
SNC_049901.1_RAGTAG_30252181	1	29.8598	30252181	1_30252181	C	T	55.142
SNC_049901.1_RAGTAG_30254406	1	29.8598	30254406	1_30254406	T	C	55.142
SNC_049901.1_RAGTAG_30264521	1	29.8598	30264521	1_30264521	G	A	55.142
SNC_049901.1_RAGTAG_30318990	1	29.6299	30318990	1_30318990	G	A	55.3719
SNC_049901.1_RAGTAG_30319001	1	29.6299	30319001	1_30319001	C	T	55.3719
SNC_049901.1_RAGTAG_30330782	1	29.6299	30330782	1_30330782	T	G	55.3719
SNC_049901.1_RAGTAG_30334229	1	29.6299	30334229	1_30334229	T	C	55.3719
SNC_049901.1_RAGTAG_30339735	1	29.6299	30339735	1_30339735	G	A	55.3719
SNC_049901.1_RAGTAG_30346568	1	29.6299	30346568	1_30346568	T	C	55.3719
SNC_049901.1_RAGTAG_30359341	1	29.6299	30359341	1_30359341	C	T	55.3719
SNC_049901.1_RAGTAG_30425165	1	29.2851	30425165	1_30425165	T	C	55.7168
SNC_049901.1_RAGTAG_30449715	1	29.2851	30449715	1_30449715	A	G	55.7168
SNC_049901.1_RAGTAG_30471693	1	29.2851	30471693	1_30471693	G	A	55.7168
SNC_049901.1_RAGTAG_30488648	1	28.9403	30488648	1_30488648	C	A	56.0616
SNC_049901.1_RAGTAG_30502019	1	28.9403	30502019	1_30502019	G	C	56.0616
SNC_049901.1_RAGTAG_30512142	1	28.9403	30512142	1_30512142	C	A	56.0616
SNC_049901.1_RAGTAG_30512182	1	28.9403	30512182	1_30512182	A	G	56.0616
SNC_049901.1_RAGTAG_30515191	1	28.9403	30515191	1_30515191	G	A	56.0616
SNC_049901.1_RAGTAG_30515221	1	28.9403	30515221	1_30515221	G	A	56.0616
SNC_049901.1_RAGTAG_30517083	1	28.9403	30517083	1_30517083	T	A	56.0616
SNC_049901.1_RAGTAG_30517201	1	28.9403	30517201	1_30517201	A	C	56.0616
SNC_049901.1_RAGTAG_30521931	1	28.9403	30521931	1_30521931	C	G	56.0616
SNC_049901.1_RAGTAG_30488612	1	28.9403	30488612	1_30488612	G	A	56.0616
SNC_049901.1_RAGTAG_30543913	1	28.9403	30543913	1_30543913	T	G	56.0616
SNC_049901.1_RAGTAG_30585536	1	28.9403	30585536	1_30585536	T	C	56.0616
SNC_049901.1_RAGTAG_30848743	1	28.8253	30848743	1_30848743	C	T	56.1765
SNC_049901.1_RAGTAG_30868735	1	28.8253	30868735	1_30868735	A	G	56.1765
SNC_049901.1_RAGTAG_30871226	1	28.8253	30871226	1_30871226	A	G	56.1765
SNC_049901.1_RAGTAG_30872719	1	28.8253	30872719	1_30872719	C	T	56.1765
SNC_049901.1_RAGTAG_30682880	1	28.8253	30682880	1_30682880	G	A	56.1765
SNC_049901.1_RAGTAG_30763589	1	28.8253	30763589	1_30763589	C	A	56.1765
SNC_049901.1_RAGTAG_30767003	1	28.8253	30767003	1_30767003	T	C	56.1765
SNC_049901.1_RAGTAG_30767831	1	28.8253	30767831	1_30767831	A	G	56.1765
SNC_049901.1_RAGTAG_30777323	1	28.8253	30777323	1_30777323	T	C	56.1765
SNC_049901.1_RAGTAG_30777400	1	28.8253	30777400	1_30777400	T	C	56.1765
SNC_049901.1_RAGTAG_30814512	1	28.8253	30814512	1_30814512	T	C	56.1765
SNC_049901.1_RAGTAG_30817628	1	28.8253	30817628	1_30817628	T	C	56.1765
SNC_049901.1_RAGTAG_30843450	1	28.8253	30843450	1_30843450	G	A	56.1765
SNC_049901.1_RAGTAG_30843489	1	28.8253	30843489	1_30843489	T	C	56.1765
SNC_049901.1_RAGTAG_30872814	1	28.8253	30872814	1_30872814	C	T	56.1765
SNC_049901.1_RAGTAG_30881944	1	28.8253	30881944	1_30881944	T	C	56.1765
SNC_049901.1_RAGTAG_30893939	1	28.8253	30893939	1_30893939	A	G	56.1765
SNC_049901.1_RAGTAG_30894069	1	28.8253	30894069	1_30894069	C	G	56.1765
SNC_049901.1_RAGTAG_30905954	1	28.8253	30905954	1_30905954	C	T	56.1765
SNC_049901.1_RAGTAG_30940763	1	28.8253	30940763	1_30940763	G	A	56.1765
SNC_049901.1_RAGTAG_30944250	1	28.8253	30944250	1_30944250	C	T	56.1765
SNC_049901.1_RAGTAG_30952501	1	28.8253	30952501	1_30952501	A	G	56.1765
SNC_049901.1_RAGTAG_30960509	1	28.8253	30960509	1_30960509	G	A	56.1765
SNC_049901.1_RAGTAG_30974983	1	28.8253	30974983	1_30974983	C	G	56.1765
SNC_049901.1_RAGTAG_30978038	1	28.8253	30978038	1_30978038	G	A	56.1765
SNC_049901.1_RAGTAG_30992523	1	28.8253	30992523	1_30992523	A	G	56.1765
SNC_049901.1_RAGTAG_31009888	1	28.8253	31009888	1_31009888	T	C	56.1765
SNC_049901.1_RAGTAG_31026860	1	28.8253	31026860	1_31026860	G	A	56.1765
SNC_049901.1_RAGTAG_31028984	1	28.8253	31028984	1_31028984	A	T	56.1765
SNC_049901.1_RAGTAG_31029011	1	28.8253	31029011	1_31029011	A	G	56.1765
SNC_049901.1_RAGTAG_31051532	1	28.8253	31051532	1_31051532	C	G	56.1765
SNC_049901.1_RAGTAG_31056076	1	28.8253	31056076	1_31056076	T	C	56.1765
SNC_049901.1_RAGTAG_31058072	1	28.8253	31058072	1_31058072	C	T	56.1765
SNC_049901.1_RAGTAG_31073745	1	28.8253	31073745	1_31073745	C	T	56.1765
SNC_049901.1_RAGTAG_31095115	1	28.8253	31095115	1_31095115	C	T	56.1765
SNC_049901.1_RAGTAG_31106908	1	28.8253	31106908	1_31106908	G	A	56.1765
SNC_049901.1_RAGTAG_31130501	1	28.8253	31130501	1_31130501	C	G	56.1765
SNC_049901.1_RAGTAG_31190250	1	28.7104	31190250	1_31190250	T	G	56.2915
SNC_049901.1_RAGTAG_31193658	1	28.7104	31193658	1_31193658	G	T	56.2915
SNC_049901.1_RAGTAG_31212810	1	28.7104	31212810	1_31212810	A	C	56.2915
SNC_049901.1_RAGTAG_31230185	1	28.7104	31230185	1_31230185	C	T	56.2915
SNC_049901.1_RAGTAG_31232398	1	28.7104	31232398	1_31232398	G	C	56.2915
SNC_049901.1_RAGTAG_31235615	1	28.7104	31235615	1_31235615	T	A	56.2915
SNC_049901.1_RAGTAG_31245772	1	28.7104	31245772	1_31245772	A	G	56.2915
SNC_049901.1_RAGTAG_31254672	1	28.7104	31254672	1_31254672	G	A	56.2915
SNC_049901.1_RAGTAG_31282447	1	28.7104	31282447	1_31282447	C	T	56.2915
SNC_049901.1_RAGTAG_31288535	1	28.7104	31288535	1_31288535	C	A	56.2915
SNC_049901.1_RAGTAG_31301149	1	28.7104	31301149	1_31301149	T	C	56.2915
SNC_049901.1_RAGTAG_31301222	1	28.7104	31301222	1_31301222	A	C	56.2915
SNC_049901.1_RAGTAG_31312841	1	28.7104	31312841	1_31312841	A	C	56.2915
SNC_049901.1_RAGTAG_31322343	1	28.7104	31322343	1_31322343	C	G	56.2915
SNC_049901.1_RAGTAG_31322438	1	28.7104	31322438	1_31322438	C	T	56.2915
SNC_049901.1_RAGTAG_31327396	1	28.7104	31327396	1_31327396	A	G	56.2915
SNC_049901.1_RAGTAG_31377325	1	28.5954	31377325	1_31377325	T	C	56.4064
SNC_049901.1_RAGTAG_31380881	1	28.5954	31380881	1_31380881	C	A	56.4064
SNC_049901.1_RAGTAG_31380948	1	28.5954	31380948	1_31380948	C	T	56.4064
SNC_049901.1_RAGTAG_31401482	1	28.4805	31401482	1_31401482	A	G	56.5214
SNC_049901.1_RAGTAG_31407485	1	28.4805	31407485	1_31407485	C	G	56.5214
SNC_049901.1_RAGTAG_31409104	1	28.4805	31409104	1_31409104	A	G	56.5214
SNC_049901.1_RAGTAG_31418528	1	28.4805	31418528	1_31418528	A	G	56.5214
SNC_049901.1_RAGTAG_31422249	1	28.4805	31422249	1_31422249	G	C	56.5214
SNC_049901.1_RAGTAG_31385387	1	28.4805	31385387	1_31385387	C	T	56.5214
SNC_049901.1_RAGTAG_31454907	1	28.3656	31454907	1_31454907	C	G	56.6363
SNC_049901.1_RAGTAG_31461054	1	28.1357	31461054	1_31461054	T	C	56.8662
SNC_049901.1_RAGTAG_31489154	1	27.9058	31489154	1_31489154	T	C	57.0961
SNC_049901.1_RAGTAG_31498954	1	27.9058	31498954	1_31498954	G	T	57.0961
SNC_049901.1_RAGTAG_31508587	1	27.9058	31508587	1_31508587	G	A	57.0961
SNC_049901.1_RAGTAG_31508665	1	27.9058	31508665	1_31508665	T	A	57.0961
SNC_049901.1_RAGTAG_31533186	1	27.9058	31533186	1_31533186	C	T	57.0961
SNC_049901.1_RAGTAG_31533232	1	27.9058	31533232	1_31533232	G	A	57.0961
SNC_049901.1_RAGTAG_31548077	1	27.9058	31548077	1_31548077	T	G	57.0961
SNC_049901.1_RAGTAG_31549393	1	27.9058	31549393	1_31549393	A	G	57.0961
SNC_049901.1_RAGTAG_31549422	1	27.9058	31549422	1_31549422	C	T	57.0961
SNC_049901.1_RAGTAG_31550378	1	27.9058	31550378	1_31550378	C	T	57.0961
SNC_049901.1_RAGTAG_31556797	1	27.9058	31556797	1_31556797	T	C	57.0961
SNC_049901.1_RAGTAG_31565326	1	27.9058	31565326	1_31565326	C	A	57.0961
SNC_049901.1_RAGTAG_31606323	1	27.9058	31606323	1_31606323	T	G	57.0961
SNC_049901.1_RAGTAG_31606365	1	27.9058	31606365	1_31606365	T	G	57.0961
SNC_049901.1_RAGTAG_31670121	1	27.9058	31670121	1_31670121	G	A	57.0961
SNC_049901.1_RAGTAG_31489098	1	27.9058	31489098	1_31489098	A	C	57.0961
SNC_049901.1_RAGTAG_31800291	1	27.7908	31800291	1_31800291	A	G	57.211
SNC_049901.1_RAGTAG_31849149	1	27.7908	31849149	1_31849149	C	T	57.211
SNC_049901.1_RAGTAG_31877667	1	27.7908	31877667	1_31877667	C	T	57.211
SNC_049901.1_RAGTAG_31948401	1	27.7908	31948401	1_31948401	C	A	57.211
SNC_049901.1_RAGTAG_32022711	1	27.6759	32022711	1_32022711	T	C	57.326
SNC_049901.1_RAGTAG_32038382	1	27.561	32038382	1_32038382	T	A	57.4409
SNC_049901.1_RAGTAG_32038452	1	27.561	32038452	1_32038452	T	C	57.4409
SNC_049901.1_RAGTAG_32039811	1	27.561	32039811	1_32039811	A	G	57.4409
SNC_049901.1_RAGTAG_32040817	1	27.561	32040817	1_32040817	G	A	57.4409
SNC_049901.1_RAGTAG_32043135	1	27.561	32043135	1_32043135	C	A	57.4409
SNC_049901.1_RAGTAG_32087950	1	27.561	32087950	1_32087950	A	G	57.4409
SNC_049901.1_RAGTAG_32123203	1	27.561	32123203	1_32123203	A	G	57.4409
SNC_049901.1_RAGTAG_32123542	1	27.561	32123542	1_32123542	G	T	57.4409
SNC_049901.1_RAGTAG_32140084	1	27.561	32140084	1_32140084	C	T	57.4409
SNC_049901.1_RAGTAG_32150740	1	27.561	32150740	1_32150740	A	C	57.4409
SNC_049901.1_RAGTAG_32153491	1	27.561	32153491	1_32153491	T	C	57.4409
SNC_049901.1_RAGTAG_32153522	1	27.561	32153522	1_32153522	C	T	57.4409
SNC_049901.1_RAGTAG_32155841	1	27.561	32155841	1_32155841	A	G	57.4409
SNC_049901.1_RAGTAG_32155913	1	27.561	32155913	1_32155913	G	A	57.4409
SNC_049901.1_RAGTAG_32156443	1	27.561	32156443	1_32156443	T	C	57.4409
SNC_049901.1_RAGTAG_32157771	1	27.561	32157771	1_32157771	A	G	57.4409
SNC_049901.1_RAGTAG_32158124	1	27.561	32158124	1_32158124	A	T	57.4409
SNC_049901.1_RAGTAG_32167141	1	27.561	32167141	1_32167141	G	A	57.4409
SNC_049901.1_RAGTAG_32187792	1	27.561	32187792	1_32187792	T	C	57.4409
SNC_049901.1_RAGTAG_32188539	1	27.561	32188539	1_32188539	A	G	57.4409
SNC_049901.1_RAGTAG_32238992	1	27.561	32238992	1_32238992	A	G	57.4409
SNC_049901.1_RAGTAG_32248136	1	27.561	32248136	1_32248136	C	G	57.4409
SNC_049901.1_RAGTAG_32256947	1	27.561	32256947	1_32256947	T	C	57.4409
SNC_049901.1_RAGTAG_32267123	1	27.561	32267123	1_32267123	T	C	57.4409
SNC_049901.1_RAGTAG_32277200	1	27.561	32277200	1_32277200	G	T	57.4409
SNC_049901.1_RAGTAG_32283140	1	27.561	32283140	1_32283140	G	T	57.4409
SNC_049901.1_RAGTAG_32289169	1	27.561	32289169	1_32289169	T	C	57.4409
SNC_049901.1_RAGTAG_32315268	1	27.561	32315268	1_32315268	C	T	57.4409
SNC_049901.1_RAGTAG_32380872	1	27.2161	32380872	1_32380872	G	A	57.7857
SNC_049901.1_RAGTAG_32384862	1	27.1012	32384862	1_32384862	T	G	57.9007
SNC_049901.1_RAGTAG_32410160	1	27.1012	32410160	1_32410160	G	A	57.9007
SNC_049901.1_RAGTAG_32425114	1	27.1012	32425114	1_32425114	T	C	57.9007
SNC_049901.1_RAGTAG_32425212	1	27.1012	32425212	1_32425212	A	G	57.9007
SNC_049901.1_RAGTAG_32427713	1	27.1012	32427713	1_32427713	C	G	57.9007
SNC_049901.1_RAGTAG_32431525	1	27.1012	32431525	1_32431525	A	T	57.9007
SNC_049901.1_RAGTAG_32448836	1	27.1012	32448836	1_32448836	A	G	57.9007
SNC_049901.1_RAGTAG_32451252	1	27.1012	32451252	1_32451252	G	A	57.9007
SNC_049901.1_RAGTAG_32452029	1	27.1012	32452029	1_32452029	C	T	57.9007
SNC_049901.1_RAGTAG_32456428	1	27.1012	32456428	1_32456428	C	T	57.9007
SNC_049901.1_RAGTAG_32463637	1	27.1012	32463637	1_32463637	A	G	57.9007
SNC_049901.1_RAGTAG_32465555	1	27.1012	32465555	1_32465555	A	G	57.9007
SNC_049901.1_RAGTAG_32469218	1	27.1012	32469218	1_32469218	T	C	57.9007
SNC_049901.1_RAGTAG_32476744	1	27.1012	32476744	1_32476744	G	A	57.9007
SNC_049901.1_RAGTAG_32505657	1	26.5264	32505657	1_32505657	A	G	58.4754
SNC_049901.1_RAGTAG_32571829	1	25.8367	32571829	1_32571829	T	C	59.1651
SNC_049901.1_RAGTAG_32588899	1	25.7218	32588899	1_32588899	T	C	59.2801
SNC_049901.1_RAGTAG_32592647	1	25.7218	32592647	1_32592647	A	G	59.2801
SNC_049901.1_RAGTAG_32592749	1	25.7218	32592749	1_32592749	A	G	59.2801
SNC_049901.1_RAGTAG_32598449	1	25.6069	32598449	1_32598449	G	A	59.395
SNC_049901.1_RAGTAG_32613395	1	25.4919	32613395	1_32613395	T	A	59.5099
SNC_049901.1_RAGTAG_32635485	1	25.4919	32635485	1_32635485	T	C	59.5099
SNC_049901.1_RAGTAG_32658866	1	25.262	32658866	1_32658866	G	T	59.7398
SNC_049901.1_RAGTAG_32664536	1	25.262	32664536	1_32664536	A	G	59.7398
SNC_049901.1_RAGTAG_32684822	1	25.0321	32684822	1_32684822	A	G	59.9697
SNC_049901.1_RAGTAG_32700395	1	25.0321	32700395	1_32700395	G	A	59.9697
SNC_049901.1_RAGTAG_32701083	1	25.0321	32701083	1_32701083	C	T	59.9697
SNC_049901.1_RAGTAG_32701862	1	25.0321	32701862	1_32701862	C	G	59.9697
SNC_049901.1_RAGTAG_32708501	1	25.0321	32708501	1_32708501	C	G	59.9697
SNC_049901.1_RAGTAG_32714106	1	25.0321	32714106	1_32714106	G	A	59.9697
SNC_049901.1_RAGTAG_32715225	1	25.0321	32715225	1_32715225	G	T	59.9697
SNC_049901.1_RAGTAG_32725196	1	25.0321	32725196	1_32725196	A	G	59.9697
SNC_049901.1_RAGTAG_32732894	1	25.0321	32732894	1_32732894	A	T	59.9697
SNC_049901.1_RAGTAG_32736549	1	25.0321	32736549	1_32736549	G	A	59.9697
SNC_049901.1_RAGTAG_32736587	1	25.0321	32736587	1_32736587	T	G	59.9697
SNC_049901.1_RAGTAG_32737255	1	25.0321	32737255	1_32737255	G	A	59.9697
SNC_049901.1_RAGTAG_32737279	1	25.0321	32737279	1_32737279	C	T	59.9697
SNC_049901.1_RAGTAG_32750073	1	25.0321	32750073	1_32750073	C	T	59.9697
SNC_049901.1_RAGTAG_32755014	1	25.0321	32755014	1_32755014	T	C	59.9697
SNC_049901.1_RAGTAG_32776291	1	24.9172	32776291	1_32776291	T	C	60.0847
SNC_049901.1_RAGTAG_32788088	1	24.9172	32788088	1_32788088	T	C	60.0847
SNC_049901.1_RAGTAG_32801656	1	24.9172	32801656	1_32801656	G	A	60.0847
SNC_049901.1_RAGTAG_32807758	1	24.9172	32807758	1_32807758	G	A	60.0847
SNC_049901.1_RAGTAG_32821606	1	24.9172	32821606	1_32821606	G	A	60.0847
SNC_049901.1_RAGTAG_32863708	1	24.8023	32863708	1_32863708	G	A	60.1996
SNC_049901.1_RAGTAG_32868620	1	24.8023	32868620	1_32868620	T	G	60.1996
SNC_049901.1_RAGTAG_32871660	1	24.8023	32871660	1_32871660	G	A	60.1996
SNC_049901.1_RAGTAG_32878230	1	24.8023	32878230	1_32878230	A	T	60.1996
SNC_049901.1_RAGTAG_32878255	1	24.8023	32878255	1_32878255	A	G	60.1996
SNC_049901.1_RAGTAG_32922685	1	24.8023	32922685	1_32922685	T	C	60.1996
SNC_049901.1_RAGTAG_32971905	1	24.5724	32971905	1_32971905	C	G	60.4295
SNC_049901.1_RAGTAG_32976979	1	24.5724	32976979	1_32976979	C	A	60.4295
SNC_049901.1_RAGTAG_33002256	1	24.5724	33002256	1_33002256	G	A	60.4295
SNC_049901.1_RAGTAG_33005781	1	24.5724	33005781	1_33005781	T	C	60.4295
SNC_049901.1_RAGTAG_33014491	1	24.4574	33014491	1_33014491	G	A	60.5444
SNC_049901.1_RAGTAG_33028078	1	24.3425	33028078	1_33028078	A	G	60.6594
SNC_049901.1_RAGTAG_33033908	1	24.3425	33033908	1_33033908	C	T	60.6594
SNC_049901.1_RAGTAG_33035599	1	24.3425	33035599	1_33035599	G	A	60.6594
SNC_049901.1_RAGTAG_33080635	1	24.2275	33080635	1_33080635	C	A	60.7743
SNC_049901.1_RAGTAG_33091179	1	24.2275	33091179	1_33091179	G	A	60.7743
SNC_049901.1_RAGTAG_33099214	1	24.2275	33099214	1_33099214	T	G	60.7743
SNC_049901.1_RAGTAG_33112490	1	24.2275	33112490	1_33112490	T	C	60.7743
SNC_049901.1_RAGTAG_33112952	1	24.2275	33112952	1_33112952	G	T	60.7743
SNC_049901.1_RAGTAG_33257710	1	24.2275	33257710	1_33257710	T	C	60.7743
SNC_049901.1_RAGTAG_33463314	1	24.2275	33463314	1_33463314	A	G	60.7743
SNC_049901.1_RAGTAG_33479734	1	24.1126	33479734	1_33479734	T	C	60.8893
SNC_049901.1_RAGTAG_33479842	1	24.1126	33479842	1_33479842	A	T	60.8893
SNC_049901.1_RAGTAG_33529271	1	23.9977	33529271	1_33529271	A	G	61.0042
SNC_049901.1_RAGTAG_33548050	1	23.9977	33548050	1_33548050	T	C	61.0042
SNC_049901.1_RAGTAG_33575779	1	23.8365	33575779	1_33575779	A	G	61.1654
SNC_049901.1_RAGTAG_33593134	1	23.8365	33593134	1_33593134	T	C	61.1654
SNC_049901.1_RAGTAG_33627499	1	23.8365	33627499	1_33627499	A	G	61.1654
SNC_049901.1_RAGTAG_33627551	1	23.8365	33627551	1_33627551	C	T	61.1654
SNC_049901.1_RAGTAG_33631193	1	23.8365	33631193	1_33631193	C	T	61.1654
SNC_049901.1_RAGTAG_33633693	1	23.8365	33633693	1_33633693	C	T	61.1654
SNC_049901.1_RAGTAG_33633871	1	23.8365	33633871	1_33633871	T	C	61.1654
SNC_049901.1_RAGTAG_33633937	1	23.8365	33633937	1_33633937	T	C	61.1654
SNC_049901.1_RAGTAG_33636853	1	23.8365	33636853	1_33636853	C	T	61.1654
SNC_049901.1_RAGTAG_33638666	1	23.8365	33638666	1_33638666	C	G	61.1654
SNC_049901.1_RAGTAG_33642149	1	23.8365	33642149	1_33642149	T	A	61.1654
SNC_049901.1_RAGTAG_33642212	1	23.8365	33642212	1_33642212	G	C	61.1654
SNC_049901.1_RAGTAG_33645437	1	23.8365	33645437	1_33645437	C	T	61.1654
SNC_049901.1_RAGTAG_33645498	1	23.8365	33645498	1_33645498	A	C	61.1654
SNC_049901.1_RAGTAG_33650616	1	23.8365	33650616	1_33650616	G	C	61.1654
SNC_049901.1_RAGTAG_33656689	1	23.8365	33656689	1_33656689	C	T	61.1654
SNC_049901.1_RAGTAG_33657292	1	23.8365	33657292	1_33657292	A	G	61.1654
SNC_049901.1_RAGTAG_33663198	1	23.8365	33663198	1_33663198	T	C	61.1654
SNC_049901.1_RAGTAG_33704911	1	23.8365	33704911	1_33704911	G	C	61.1654
SNC_049901.1_RAGTAG_33704991	1	23.6066	33704991	1_33704991	A	G	61.3953
SNC_049901.1_RAGTAG_33710209	1	23.4916	33710209	1_33710209	C	T	61.5102
SNC_049901.1_RAGTAG_33814382	1	23.3767	33814382	1_33814382	A	G	61.6252
SNC_049901.1_RAGTAG_33742522	1	23.3767	33742522	1_33742522	C	T	61.6252
SNC_049901.1_RAGTAG_33757427	1	23.3767	33757427	1_33757427	C	T	61.6252
SNC_049901.1_RAGTAG_33773232	1	23.3767	33773232	1_33773232	A	G	61.6252
SNC_049901.1_RAGTAG_33774148	1	23.3767	33774148	1_33774148	T	G	61.6252
SNC_049901.1_RAGTAG_33808832	1	23.3767	33808832	1_33808832	C	T	61.6252
SNC_049901.1_RAGTAG_33810380	1	23.3767	33810380	1_33810380	A	C	61.6252
SNC_049901.1_RAGTAG_33810842	1	23.3767	33810842	1_33810842	A	G	61.6252
SNC_049901.1_RAGTAG_33843805	1	23.1468	33843805	1_33843805	C	T	61.855
SNC_049901.1_RAGTAG_33849215	1	23.1468	33849215	1_33849215	A	G	61.855
SNC_049901.1_RAGTAG_33868575	1	23.1468	33868575	1_33868575	C	T	61.855
SNC_049901.1_RAGTAG_33885617	1	23.1468	33885617	1_33885617	T	C	61.855
SNC_049901.1_RAGTAG_33899820	1	23.1468	33899820	1_33899820	A	G	61.855
SNC_049901.1_RAGTAG_33905191	1	23.1468	33905191	1_33905191	G	T	61.855
SNC_049901.1_RAGTAG_33911922	1	23.1468	33911922	1_33911922	A	G	61.855
SNC_049901.1_RAGTAG_33942020	1	23.0319	33942020	1_33942020	A	T	61.97
SNC_049901.1_RAGTAG_33954242	1	23.0319	33954242	1_33954242	T	G	61.97
SNC_049901.1_RAGTAG_33968496	1	23.0319	33968496	1_33968496	T	A	61.97
SNC_049901.1_RAGTAG_34788768	1	22.1122	34788768	1_34788768	C	T	62.8896
SNC_049901.1_RAGTAG_34812652	1	22.1122	34812652	1_34812652	T	A	62.8896
SNC_049901.1_RAGTAG_34851691	1	21.7674	34851691	1_34851691	G	A	63.2345
SNC_049901.1_RAGTAG_34863130	1	21.7674	34863130	1_34863130	G	T	63.2345
SNC_049901.1_RAGTAG_34864115	1	21.7674	34864115	1_34864115	G	T	63.2345
SNC_049901.1_RAGTAG_34865125	1	21.7674	34865125	1_34865125	T	G	63.2345
SNC_049901.1_RAGTAG_34865203	1	21.7674	34865203	1_34865203	C	T	63.2345
SNC_049901.1_RAGTAG_34891909	1	21.5375	34891909	1_34891909	G	A	63.4644
SNC_049901.1_RAGTAG_34892018	1	21.5375	34892018	1_34892018	T	G	63.4644
SNC_049901.1_RAGTAG_34910113	1	21.4226	34910113	1_34910113	A	G	63.5793
SNC_049901.1_RAGTAG_34917738	1	21.4226	34917738	1_34917738	C	T	63.5793
SNC_049901.1_RAGTAG_34960708	1	21.0777	34960708	1_34960708	C	T	63.9241
SNC_049901.1_RAGTAG_34972270	1	21.0777	34972270	1_34972270	T	C	63.9241
SNC_049901.1_RAGTAG_34995455	1	20.9628	34995455	1_34995455	C	T	64.0391
SNC_049901.1_RAGTAG_34995748	1	20.9628	34995748	1_34995748	C	A	64.0391
SNC_049901.1_RAGTAG_34998579	1	20.9628	34998579	1_34998579	A	G	64.0391
SNC_049901.1_RAGTAG_35055601	1	20.9628	35055601	1_35055601	A	G	64.0391
SNC_049901.1_RAGTAG_35095637	1	20.8478	35095637	1_35095637	T	A	64.154
SNC_049901.1_RAGTAG_35213424	1	20.7329	35213424	1_35213424	T	C	64.269
SNC_049901.1_RAGTAG_35251175	1	20.503	35251175	1_35251175	C	T	64.4988
SNC_049901.1_RAGTAG_35252012	1	20.503	35252012	1_35252012	C	G	64.4988
SNC_049901.1_RAGTAG_35271545	1	20.503	35271545	1_35271545	C	T	64.4988
SNC_049901.1_RAGTAG_35274789	1	20.503	35274789	1_35274789	C	A	64.4988
SNC_049901.1_RAGTAG_35305821	1	20.503	35305821	1_35305821	T	G	64.4988
SNC_049901.1_RAGTAG_35341907	1	20.3881	35341907	1_35341907	A	G	64.6138
SNC_049901.1_RAGTAG_35365279	1	20.1582	35365279	1_35365279	C	T	64.8437
SNC_049901.1_RAGTAG_35369988	1	20.1582	35369988	1_35369988	A	T	64.8437
SNC_049901.1_RAGTAG_35427767	1	20.0432	35427767	1_35427767	C	T	64.9586
SNC_049901.1_RAGTAG_35457516	1	19.9283	35457516	1_35457516	G	A	65.0736
SNC_049901.1_RAGTAG_35457588	1	19.9283	35457588	1_35457588	C	T	65.0736
SNC_049901.1_RAGTAG_35471003	1	19.9283	35471003	1_35471003	A	G	65.0736
SNC_049901.1_RAGTAG_35860312	1	18.9857	35860312	1_35860312	A	G	66.0162
SNC_049901.1_RAGTAG_35855057	1	18.9857	35855057	1_35855057	T	C	66.0162
SNC_049901.1_RAGTAG_35860243	1	18.9857	35860243	1_35860243	C	T	66.0162
SNC_049901.1_RAGTAG_35879167	1	18.8707	35879167	1_35879167	A	G	66.1311
SNC_049901.1_RAGTAG_38820336	1	12.865	38820336	1_38820336	T	C	72.1369
SNC_049901.1_RAGTAG_39123179	1	12.1523	39123179	1_39123179	C	T	72.8496
SNC_049901.1_RAGTAG_39127762	1	12.1523	39127762	1_39127762	G	A	72.8496
SNC_049901.1_RAGTAG_39135331	1	12.1523	39135331	1_39135331	G	A	72.8496
SNC_049901.1_RAGTAG_39173028	1	12.0374	39173028	1_39173028	T	A	72.9645
SNC_049901.1_RAGTAG_39278130	1	11.6925	39278130	1_39278130	C	A	73.3093
SNC_049901.1_RAGTAG_39276188	1	11.6925	39276188	1_39276188	C	T	73.3093
SNC_049901.1_RAGTAG_39299937	1	11.5776	39299937	1_39299937	G	A	73.4243
SNC_049901.1_RAGTAG_39398970	1	11.3477	39398970	1_39398970	C	T	73.6542
SNC_049901.1_RAGTAG_39695737	1	10.1751	39695737	1_39695737	A	G	74.8268
SNC_049901.1_RAGTAG_39728230	1	10.1751	39728230	1_39728230	C	T	74.8268
SNC_049901.1_RAGTAG_39729974	1	10.1751	39729974	1_39729974	G	T	74.8268
SNC_049901.1_RAGTAG_39730049	1	10.1751	39730049	1_39730049	G	A	74.8268
SNC_049901.1_RAGTAG_39731122	1	10.1751	39731122	1_39731122	G	A	74.8268
SNC_049901.1_RAGTAG_39731193	1	10.1751	39731193	1_39731193	A	G	74.8268
SNC_049901.1_RAGTAG_39758973	1	10.1751	39758973	1_39758973	G	A	74.8268
SNC_049901.1_RAGTAG_39775143	1	10.1751	39775143	1_39775143	C	T	74.8268
SNC_049901.1_RAGTAG_39778616	1	10.1751	39778616	1_39778616	G	A	74.8268
SNC_049901.1_RAGTAG_39785076	1	10.1751	39785076	1_39785076	G	A	74.8268
SNC_049901.1_RAGTAG_39808999	1	10.0601	39808999	1_39808999	A	T	74.9417
SNC_049901.1_RAGTAG_39813707	1	10.0601	39813707	1_39813707	A	G	74.9417
SNC_049901.1_RAGTAG_39827494	1	10.0601	39827494	1_39827494	A	G	74.9417
SNC_049901.1_RAGTAG_39905400	1	9.71529	39905400	1_39905400	A	G	75.2866
SNC_049901.1_RAGTAG_39978636	1	9.60034	39978636	1_39978636	A	G	75.4015
SNC_049901.1_RAGTAG_39978667	1	9.60034	39978667	1_39978667	A	G	75.4015
SNC_049901.1_RAGTAG_39980137	1	9.60034	39980137	1_39980137	C	T	75.4015
SNC_049901.1_RAGTAG_39980202	1	9.60034	39980202	1_39980202	T	C	75.4015
SNC_049901.1_RAGTAG_39980374	1	9.60034	39980374	1_39980374	T	G	75.4015
SNC_049901.1_RAGTAG_39992651	1	9.60034	39992651	1_39992651	A	G	75.4015
SNC_049901.1_RAGTAG_40042999	1	9.4854	40042999	1_40042999	A	G	75.5165
SNC_049901.1_RAGTAG_40043684	1	9.4854	40043684	1_40043684	G	A	75.5165
SNC_049901.1_RAGTAG_40048122	1	9.4854	40048122	1_40048122	G	C	75.5165
SNC_049901.1_RAGTAG_40056775	1	9.4854	40056775	1_40056775	T	C	75.5165
SNC_049901.1_RAGTAG_40092542	1	9.25551	40092542	1_40092542	C	T	75.7463
SNC_049901.1_RAGTAG_40118216	1	9.25551	40118216	1_40118216	G	A	75.7463
SNC_049901.1_RAGTAG_40130793	1	8.91068	40130793	1_40130793	T	C	76.0912
SNC_049901.1_RAGTAG_40130814	1	8.91068	40130814	1_40130814	A	G	76.0912
SNC_049901.1_RAGTAG_40189364	1	8.91068	40189364	1_40189364	T	A	76.0912
SNC_049901.1_RAGTAG_40873309	1	7.62304	40873309	1_40873309	T	A	77.3788
SNC_049901.1_RAGTAG_40903203	1	7.62304	40903203	1_40903203	A	G	77.3788
SNC_049901.1_RAGTAG_40920892	1	7.62304	40920892	1_40920892	A	G	77.3788
SNC_049901.1_RAGTAG_40925499	1	7.62304	40925499	1_40925499	T	C	77.3788
SNC_049901.1_RAGTAG_40926093	1	7.62304	40926093	1_40926093	G	A	77.3788
SNC_049901.1_RAGTAG_40928676	1	7.62304	40928676	1_40928676	T	C	77.3788
SNC_049901.1_RAGTAG_40955620	1	7.62304	40955620	1_40955620	T	C	77.3788
SNC_049901.1_RAGTAG_40968096	1	7.62304	40968096	1_40968096	T	C	77.3788
SNC_049901.1_RAGTAG_41028012	1	7.5081	41028012	1_41028012	G	C	77.4938
SNC_049901.1_RAGTAG_41031872	1	7.5081	41031872	1_41031872	A	C	77.4938
SNC_049901.1_RAGTAG_41034394	1	7.5081	41034394	1_41034394	A	G	77.4938
SNC_049901.1_RAGTAG_41188651	1	6.8184	41188651	1_41188651	T	A	78.1835
SNC_049901.1_RAGTAG_41216713	1	6.8184	41216713	1_41216713	T	C	78.1835
SNC_049901.1_RAGTAG_41216770	1	6.8184	41216770	1_41216770	T	C	78.1835
SNC_049901.1_RAGTAG_41279684	1	6.58851	41279684	1_41279684	T	A	78.4133
SNC_049901.1_RAGTAG_41285167	1	6.58851	41285167	1_41285167	T	A	78.4133
SNC_049901.1_RAGTAG_41360582	1	6.47357	41360582	1_41360582	C	T	78.5283
SNC_049901.1_RAGTAG_41361192	1	6.47357	41361192	1_41361192	T	C	78.5283
SNC_049901.1_RAGTAG_41417274	1	6.47357	41417274	1_41417274	G	A	78.5283
SNC_049901.1_RAGTAG_41417338	1	6.47357	41417338	1_41417338	T	C	78.5283
SNC_049901.1_RAGTAG_41419059	1	6.47357	41419059	1_41419059	A	G	78.5283
SNC_049901.1_RAGTAG_41419121	1	6.47357	41419121	1_41419121	T	C	78.5283
SNC_049901.1_RAGTAG_41480544	1	6.47357	41480544	1_41480544	T	C	78.5283
SNC_049901.1_RAGTAG_41513212	1	6.01379	41513212	1_41513212	T	G	78.9881
SNC_049901.1_RAGTAG_41527378	1	5.89884	41527378	1_41527378	T	C	79.103
SNC_049901.1_RAGTAG_41534265	1	5.89884	41534265	1_41534265	G	A	79.103
SNC_049901.1_RAGTAG_41538533	1	5.89884	41538533	1_41538533	C	T	79.103
SNC_049901.1_RAGTAG_41539634	1	5.89884	41539634	1_41539634	G	T	79.103
SNC_049901.1_RAGTAG_41550018	1	5.89884	41550018	1_41550018	T	G	79.103
SNC_049901.1_RAGTAG_41550461	1	5.89884	41550461	1_41550461	G	A	79.103
SNC_049901.1_RAGTAG_41554640	1	5.89884	41554640	1_41554640	C	T	79.103
SNC_049901.1_RAGTAG_41554712	1	5.89884	41554712	1_41554712	G	A	79.103
SNC_049901.1_RAGTAG_41556313	1	5.89884	41556313	1_41556313	C	T	79.103
SNC_049901.1_RAGTAG_41556350	1	5.89884	41556350	1_41556350	A	G	79.103
SNC_049901.1_RAGTAG_41559829	1	5.89884	41559829	1_41559829	A	G	79.103
SNC_049901.1_RAGTAG_43555766	1	1.2644	43555766	1_43555766	A	G	83.7375
SNC_049901.1_RAGTAG_43630731	1	1.2644	43630731	1_43630731	G	T	83.7375
SNC_049901.1_RAGTAG_43645705	1	1.14945	43645705	1_43645705	C	G	83.8524
SNC_049901.1_RAGTAG_43681034	1	0.919567	43681034	1_43681034	A	G	84.0823
SNC_049901.1_RAGTAG_43685205	1	0.919567	43685205	1_43685205	C	A	84.0823
SNC_049901.1_RAGTAG_43685352	1	0.919567	43685352	1_43685352	C	T	84.0823
SNC_049901.1_RAGTAG_43831362	1	0.344829	43831362	1_43831362	G	A	84.657
SNC_049901.1_RAGTAG_43833170	1	0.344829	43833170	1_43833170	A	G	84.657
SNC_049901.1_RAGTAG_43842224	1	0.344829	43842224	1_43842224	T	C	84.657
SNC_049901.1_RAGTAG_43860593	1	0.114943	43860593	1_43860593	T	C	84.8869
SNC_049901.1_RAGTAG_43864803	1	0.114943	43864803	1_43864803	G	A	84.8869
SNC_049901.1_RAGTAG_43882173	1	0.114943	43882173	1_43882173	G	C	84.8869
SNC_049901.1_RAGTAG_43882257	1	0.114943	43882257	1_43882257	C	T	84.8869
SNC_049901.1_RAGTAG_43912950	1	0.114943	43912950	1_43912950	A	T	84.8869
SNC_049901.1_RAGTAG_43913020	1	0.114943	43913020	1_43913020	A	G	84.8869
SNC_049901.1_RAGTAG_43941317	1	0.114943	43941317	1_43941317	T	G	84.8869
SNC_049901.1_RAGTAG_43947119	1	0.114943	43947119	1_43947119	A	G	84.8869
SNC_049901.1_RAGTAG_43947928	1	0.114943	43947928	1_43947928	G	A	84.8869
SNC_049901.1_RAGTAG_43950867	1	0.114943	43950867	1_43950867	T	C	84.8869
SNC_049901.1_RAGTAG_43985097	1	0.114943	43985097	1_43985097	T	A	84.8869
SNC_049901.1_RAGTAG_43988567	1	0.114943	43988567	1_43988567	G	C	84.8869
SNC_049901.1_RAGTAG_43994604	1	0.114943	43994604	1_43994604	G	C	84.8869
SNC_049901.1_RAGTAG_44004135	1	0.114943	44004135	1_44004135	C	T	84.8869
SNC_049901.1_RAGTAG_44030672	1	0.114943	44030672	1_44030672	A	G	84.8869
SNC_049901.1_RAGTAG_44030784	1	0.114943	44030784	1_44030784	G	A	84.8869
SNC_049901.1_RAGTAG_44031248	1	0.114943	44031248	1_44031248	C	T	84.8869
SNC_049901.1_RAGTAG_44032287	1	0.114943	44032287	1_44032287	T	A	84.8869
SNC_049901.1_RAGTAG_44033767	1	0.114943	44033767	1_44033767	C	A	84.8869
SNC_049901.1_RAGTAG_44075726	1	0.114943	44075726	1_44075726	C	T	84.8869
SNC_049901.1_RAGTAG_44138407	1	0.114943	44138407	1_44138407	G	C	84.8869
SNC_049901.1_RAGTAG_44168342	1	0.114943	44168342	1_44168342	T	C	84.8869
SNC_049901.1_RAGTAG_44168998	1	0.114943	44168998	1_44168998	T	C	84.8869
SNC_049901.1_RAGTAG_44193954	1	0.114943	44193954	1_44193954	A	G	84.8869
SNC_049901.1_RAGTAG_44204405	1	0.114943	44204405	1_44204405	T	C	84.8869
SNC_049901.1_RAGTAG_44221538	1	0.114943	44221538	1_44221538	G	A	84.8869
SNC_049901.1_RAGTAG_44233552	1	0	44233552	1_44233552	T	C	85.0019
SNC_049901.1_RAGTAG_44240702	1	0	44240702	1_44240702	A	G	85.0019
SNC_049901.1_RAGTAG_44280089	1	0	44280089	1_44280089	G	A	85.0019
SNC_049901.1_RAGTAG_44310332	1	0	44310332	1_44310332	G	T	85.0019
SNC_049901.1_RAGTAG_44304910	1	0	44304910	1_44304910	T	C	85.0019
SNC_049902.1_RAGTAG_18744	2	85.358	18744	2_18744	G	A	0
SNC_049902.1_RAGTAG_40553	2	85.358	40553	2_40553	T	C	0
SNC_049902.1_RAGTAG_274061	2	85.358	274061	2_274061	C	T	0
SNC_049902.1_RAGTAG_824962	2	84.7603	824962	2_824962	G	A	0.59773
SNC_049902.1_RAGTAG_828711	2	84.7603	828711	2_828711	G	A	0.59773
SNC_049902.1_RAGTAG_847742	2	84.7603	847742	2_847742	C	T	0.59773
SNC_049902.1_RAGTAG_853473	2	84.7603	853473	2_853473	A	G	0.59773
SNC_049902.1_RAGTAG_869872	2	84.7603	869872	2_869872	G	A	0.59773
SNC_049902.1_RAGTAG_892039	2	84.7603	892039	2_892039	T	C	0.59773
SNC_049902.1_RAGTAG_917467	2	84.6453	917467	2_917467	A	T	0.712672
SNC_049902.1_RAGTAG_918918	2	84.6453	918918	2_918918	C	A	0.712672
SNC_049902.1_RAGTAG_961650	2	84.5304	961650	2_961650	T	C	0.827615
SNC_049902.1_RAGTAG_974600	2	84.5304	974600	2_974600	G	A	0.827615
SNC_049902.1_RAGTAG_977949	2	84.5304	977949	2_977949	G	A	0.827615
SNC_049902.1_RAGTAG_1009128	2	84.4155	1009128	2_1009128	G	A	0.942558
SNC_049902.1_RAGTAG_1024706	2	84.3005	1024706	2_1024706	A	G	1.0575
SNC_049902.1_RAGTAG_1039122	2	84.3005	1039122	2_1039122	T	A	1.0575
SNC_049902.1_RAGTAG_1039940	2	84.3005	1039940	2_1039940	C	T	1.0575
SNC_049902.1_RAGTAG_1042560	2	84.3005	1042560	2_1042560	C	T	1.0575
SNC_049902.1_RAGTAG_1043088	2	84.3005	1043088	2_1043088	C	T	1.0575
SNC_049902.1_RAGTAG_1043162	2	84.3005	1043162	2_1043162	C	G	1.0575
SNC_049902.1_RAGTAG_1051394	2	84.3005	1051394	2_1051394	C	A	1.0575
SNC_049902.1_RAGTAG_1066345	2	84.3005	1066345	2_1066345	T	C	1.0575
SNC_049902.1_RAGTAG_1066378	2	84.3005	1066378	2_1066378	A	C	1.0575
SNC_049902.1_RAGTAG_1068894	2	84.3005	1068894	2_1068894	C	T	1.0575
SNC_049902.1_RAGTAG_1389235	2	83.6108	1389235	2_1389235	C	G	1.7472
SNC_049902.1_RAGTAG_1407752	2	83.6108	1407752	2_1407752	G	A	1.7472
SNC_049902.1_RAGTAG_1414316	2	83.6108	1414316	2_1414316	C	T	1.7472
SNC_049902.1_RAGTAG_1414945	2	83.6108	1414945	2_1414945	G	T	1.7472
SNC_049902.1_RAGTAG_1416540	2	83.4959	1416540	2_1416540	T	C	1.86214
SNC_049902.1_RAGTAG_1427609	2	83.4959	1427609	2_1427609	T	C	1.86214
SNC_049902.1_RAGTAG_1444017	2	83.4959	1444017	2_1444017	G	A	1.86214
SNC_049902.1_RAGTAG_1448101	2	83.4959	1448101	2_1448101	A	G	1.86214
SNC_049902.1_RAGTAG_1461325	2	83.4959	1461325	2_1461325	C	G	1.86214
SNC_049902.1_RAGTAG_1525578	2	83.4959	1525578	2_1525578	C	A	1.86214
SNC_049902.1_RAGTAG_1593056	2	83.4959	1593056	2_1593056	T	C	1.86214
SNC_049902.1_RAGTAG_1616316	2	83.3809	1616316	2_1616316	C	A	1.97708
SNC_049902.1_RAGTAG_1680033	2	83.266	1680033	2_1680033	G	A	2.09203
SNC_049902.1_RAGTAG_1705826	2	83.266	1705826	2_1705826	G	T	2.09203
SNC_049902.1_RAGTAG_1706569	2	83.151	1706569	2_1706569	G	C	2.20697
SNC_049902.1_RAGTAG_1729735	2	83.0361	1729735	2_1729735	T	A	2.32191
SNC_049902.1_RAGTAG_1755218	2	83.0361	1755218	2_1755218	C	T	2.32191
SNC_049902.1_RAGTAG_1789469	2	82.9212	1789469	2_1789469	G	A	2.43686
SNC_049902.1_RAGTAG_1932653	2	82.5763	1932653	2_1932653	C	T	2.78169
SNC_049902.1_RAGTAG_2156232	2	82.4149	2156232	2_2156232	C	A	2.94314
SNC_049902.1_RAGTAG_2248140	2	82.07	2248140	2_2248140	T	C	3.28797
SNC_049902.1_RAGTAG_2294963	2	82.07	2294963	2_2294963	A	G	3.28797
SNC_049902.1_RAGTAG_2316268	2	82.07	2316268	2_2316268	C	G	3.28797
SNC_049902.1_RAGTAG_2317330	2	82.07	2317330	2_2317330	C	T	3.28797
SNC_049902.1_RAGTAG_2330822	2	82.07	2330822	2_2330822	T	A	3.28797
SNC_049902.1_RAGTAG_2334636	2	82.07	2334636	2_2334636	G	A	3.28797
SNC_049902.1_RAGTAG_2393310	2	81.7252	2393310	2_2393310	G	A	3.63281
SNC_049902.1_RAGTAG_2397600	2	81.7252	2397600	2_2397600	T	G	3.63281
SNC_049902.1_RAGTAG_2398795	2	81.7252	2398795	2_2398795	C	G	3.63281
SNC_049902.1_RAGTAG_2404459	2	81.7252	2404459	2_2404459	T	A	3.63281
SNC_049902.1_RAGTAG_2408177	2	81.7252	2408177	2_2408177	A	G	3.63281
SNC_049902.1_RAGTAG_2428900	2	81.4953	2428900	2_2428900	G	A	3.86269
SNC_049902.1_RAGTAG_2430030	2	81.4953	2430030	2_2430030	A	G	3.86269
SNC_049902.1_RAGTAG_2430093	2	81.4953	2430093	2_2430093	T	C	3.86269
SNC_049902.1_RAGTAG_2452394	2	81.4953	2452394	2_2452394	C	T	3.86269
SNC_049902.1_RAGTAG_2454120	2	81.4953	2454120	2_2454120	T	C	3.86269
SNC_049902.1_RAGTAG_2498817	2	81.3804	2498817	2_2498817	A	G	3.97764
SNC_049902.1_RAGTAG_2509421	2	81.3804	2509421	2_2509421	A	G	3.97764
SNC_049902.1_RAGTAG_2534109	2	81.3804	2534109	2_2534109	A	G	3.97764
SNC_049902.1_RAGTAG_2569170	2	81.2654	2569170	2_2569170	T	G	4.09258
SNC_049902.1_RAGTAG_2608528	2	81.1505	2608528	2_2608528	G	A	4.20752
SNC_049902.1_RAGTAG_2609402	2	81.1505	2609402	2_2609402	A	G	4.20752
SNC_049902.1_RAGTAG_2617148	2	81.1505	2617148	2_2617148	T	C	4.20752
SNC_049902.1_RAGTAG_2633069	2	81.0356	2633069	2_2633069	T	C	4.32246
SNC_049902.1_RAGTAG_2646919	2	81.0356	2646919	2_2646919	G	A	4.32246
SNC_049902.1_RAGTAG_2662115	2	81.0356	2662115	2_2662115	G	A	4.32246
SNC_049902.1_RAGTAG_2663613	2	81.0356	2663613	2_2663613	A	C	4.32246
SNC_049902.1_RAGTAG_2670822	2	81.0356	2670822	2_2670822	G	A	4.32246
SNC_049902.1_RAGTAG_2676514	2	81.0356	2676514	2_2676514	C	T	4.32246
SNC_049902.1_RAGTAG_2784738	2	80.6907	2784738	2_2784738	T	C	4.6673
SNC_049902.1_RAGTAG_2793335	2	80.6907	2793335	2_2793335	T	C	4.6673
SNC_049902.1_RAGTAG_2793983	2	80.6907	2793983	2_2793983	A	G	4.6673
SNC_049902.1_RAGTAG_2795759	2	80.6907	2795759	2_2795759	A	G	4.6673
SNC_049902.1_RAGTAG_2797930	2	80.6907	2797930	2_2797930	C	T	4.6673
SNC_049902.1_RAGTAG_2806724	2	80.6907	2806724	2_2806724	G	C	4.6673
SNC_049902.1_RAGTAG_2806777	2	80.6907	2806777	2_2806777	G	A	4.6673
SNC_049902.1_RAGTAG_2898163	2	80.5758	2898163	2_2898163	C	A	4.78224
SNC_049902.1_RAGTAG_2987576	2	80.3459	2987576	2_2987576	A	G	5.01213
SNC_049902.1_RAGTAG_3083506	2	80.3459	3083506	2_3083506	T	C	5.01213
SNC_049902.1_RAGTAG_3105070	2	80.3459	3105070	2_3105070	T	A	5.01213
SNC_049902.1_RAGTAG_3152305	2	80.3459	3152305	2_3152305	C	T	5.01213
SNC_049902.1_RAGTAG_4851940	2	72.763	4851940	2_4851940	C	A	12.595
SNC_049902.1_RAGTAG_4821937	2	72.3032	4821937	2_4821937	A	T	13.0548
SNC_049902.1_RAGTAG_4824517	2	72.3032	4824517	2_4824517	C	T	13.0548
SNC_049902.1_RAGTAG_4861089	2	72.3032	4861089	2_4861089	A	C	13.0548
SNC_049902.1_RAGTAG_4863899	2	72.0733	4863899	2_4863899	C	T	13.2847
SNC_049902.1_RAGTAG_7331990	2	71.0157	7331990	2_7331990	G	A	14.3423
SNC_049902.1_RAGTAG_7354865	2	70.7858	7354865	2_7354865	T	C	14.5722
SNC_049902.1_RAGTAG_7388716	2	70.441	7388716	2_7388716	C	A	14.917
SNC_049902.1_RAGTAG_7460240	2	69.8663	7460240	2_7460240	C	T	15.4918
SNC_049902.1_RAGTAG_7488742	2	69.2915	7488742	2_7488742	T	G	16.0665
SNC_049902.1_RAGTAG_7513795	2	69.1766	7513795	2_7513795	G	T	16.1814
SNC_049902.1_RAGTAG_7515022	2	69.1766	7515022	2_7515022	A	G	16.1814
SNC_049902.1_RAGTAG_7515824	2	69.1766	7515824	2_7515824	T	C	16.1814
SNC_049902.1_RAGTAG_7546044	2	69.1766	7546044	2_7546044	C	T	16.1814
SNC_049902.1_RAGTAG_7546116	2	69.1766	7546116	2_7546116	T	G	16.1814
SNC_049902.1_RAGTAG_7591757	2	68.7168	7591757	2_7591757	G	A	16.6412
SNC_049902.1_RAGTAG_7603168	2	68.7168	7603168	2_7603168	G	A	16.6412
SNC_049902.1_RAGTAG_7606884	2	68.7168	7606884	2_7606884	C	A	16.6412
SNC_049902.1_RAGTAG_7908188	2	68.372	7908188	2_7908188	A	G	16.9861
SNC_049902.1_RAGTAG_7930829	2	68.257	7930829	2_7930829	C	T	17.101
SNC_049902.1_RAGTAG_8043000	2	67.6823	8043000	2_8043000	G	C	17.6757
SNC_049902.1_RAGTAG_8043120	2	67.6823	8043120	2_8043120	T	C	17.6757
SNC_049902.1_RAGTAG_8051965	2	67.6823	8051965	2_8051965	C	T	17.6757
SNC_049902.1_RAGTAG_8063471	2	67.5673	8063471	2_8063471	T	C	17.7907
SNC_049902.1_RAGTAG_8063576	2	67.5673	8063576	2_8063576	A	G	17.7907
SNC_049902.1_RAGTAG_8068309	2	67.4524	8068309	2_8068309	C	A	17.9056
SNC_049902.1_RAGTAG_8074659	2	67.4524	8074659	2_8074659	T	C	17.9056
SNC_049902.1_RAGTAG_8096198	2	67.4524	8096198	2_8096198	A	G	17.9056
SNC_049902.1_RAGTAG_8097104	2	67.3374	8097104	2_8097104	G	A	18.0206
SNC_049902.1_RAGTAG_8097634	2	67.3374	8097634	2_8097634	A	C	18.0206
SNC_049902.1_RAGTAG_8117078	2	67.2225	8117078	2_8117078	G	A	18.1355
SNC_049902.1_RAGTAG_8128382	2	67.2225	8128382	2_8128382	C	T	18.1355
SNC_049902.1_RAGTAG_8131884	2	67.2225	8131884	2_8131884	A	G	18.1355
SNC_049902.1_RAGTAG_8144159	2	67.2225	8144159	2_8144159	T	C	18.1355
SNC_049902.1_RAGTAG_8151153	2	67.2225	8151153	2_8151153	A	T	18.1355
SNC_049902.1_RAGTAG_8159902	2	67.2225	8159902	2_8159902	T	A	18.1355
SNC_049902.1_RAGTAG_8162326	2	67.2225	8162326	2_8162326	C	T	18.1355
SNC_049902.1_RAGTAG_8247886	2	67.0613	8247886	2_8247886	G	C	18.2967
SNC_049902.1_RAGTAG_8246395	2	66.9464	8246395	2_8246395	T	A	18.4116
SNC_049902.1_RAGTAG_8199526	2	66.7165	8199526	2_8199526	G	C	18.6415
SNC_049902.1_RAGTAG_8217841	2	66.7165	8217841	2_8217841	T	G	18.6415
SNC_049902.1_RAGTAG_8225651	2	66.7165	8225651	2_8225651	T	C	18.6415
SNC_049902.1_RAGTAG_8225741	2	66.7165	8225741	2_8225741	C	G	18.6415
SNC_049902.1_RAGTAG_8280360	2	66.6015	8280360	2_8280360	A	T	18.7565
SNC_049902.1_RAGTAG_8291126	2	66.4866	8291126	2_8291126	C	T	18.8714
SNC_049902.1_RAGTAG_8298229	2	66.4866	8298229	2_8298229	A	G	18.8714
SNC_049902.1_RAGTAG_8329033	2	66.3717	8329033	2_8329033	C	G	18.9864
SNC_049902.1_RAGTAG_8336290	2	66.3717	8336290	2_8336290	T	C	18.9864
SNC_049902.1_RAGTAG_8483257	2	65.9806	8483257	2_8483257	A	G	19.3774
SNC_049902.1_RAGTAG_8483310	2	65.8656	8483310	2_8483310	A	C	19.4924
SNC_049902.1_RAGTAG_8484334	2	65.8656	8484334	2_8484334	A	G	19.4924
SNC_049902.1_RAGTAG_8486668	2	65.8656	8486668	2_8486668	C	T	19.4924
SNC_049902.1_RAGTAG_8429981	2	65.7507	8429981	2_8429981	C	A	19.6073
SNC_049902.1_RAGTAG_8435143	2	65.7507	8435143	2_8435143	G	A	19.6073
SNC_049902.1_RAGTAG_8435988	2	65.7507	8435988	2_8435988	C	T	19.6073
SNC_049902.1_RAGTAG_8437341	2	65.7507	8437341	2_8437341	A	C	19.6073
SNC_049902.1_RAGTAG_8450326	2	65.7507	8450326	2_8450326	A	G	19.6073
SNC_049902.1_RAGTAG_8452124	2	65.7507	8452124	2_8452124	C	T	19.6073
SNC_049902.1_RAGTAG_8453610	2	65.7507	8453610	2_8453610	T	C	19.6073
SNC_049902.1_RAGTAG_8453697	2	65.7507	8453697	2_8453697	C	T	19.6073
SNC_049902.1_RAGTAG_8460235	2	65.7507	8460235	2_8460235	T	C	19.6073
SNC_049902.1_RAGTAG_8529646	2	65.7507	8529646	2_8529646	A	G	19.6073
SNC_049902.1_RAGTAG_8564388	2	65.7507	8564388	2_8564388	T	C	19.6073
SNC_049902.1_RAGTAG_8593172	2	65.6358	8593172	2_8593172	G	A	19.7223
SNC_049902.1_RAGTAG_8611955	2	65.6358	8611955	2_8611955	G	A	19.7223
SNC_049902.1_RAGTAG_8679823	2	65.5208	8679823	2_8679823	G	A	19.8372
SNC_049902.1_RAGTAG_8703462	2	65.2909	8703462	2_8703462	C	T	20.0671
SNC_049902.1_RAGTAG_8746378	2	65.2909	8746378	2_8746378	T	C	20.0671
SNC_049902.1_RAGTAG_8764384	2	65.176	8764384	2_8764384	C	T	20.182
SNC_049902.1_RAGTAG_8799133	2	65.176	8799133	2_8799133	T	G	20.182
SNC_049902.1_RAGTAG_8799722	2	65.176	8799722	2_8799722	G	A	20.182
SNC_049902.1_RAGTAG_8802588	2	65.176	8802588	2_8802588	T	C	20.182
SNC_049902.1_RAGTAG_8809358	2	65.176	8809358	2_8809358	C	T	20.182
SNC_049902.1_RAGTAG_8809382	2	65.176	8809382	2_8809382	G	C	20.182
SNC_049902.1_RAGTAG_8811510	2	65.176	8811510	2_8811510	T	C	20.182
SNC_049902.1_RAGTAG_8817819	2	65.176	8817819	2_8817819	C	T	20.182
SNC_049902.1_RAGTAG_8817990	2	65.176	8817990	2_8817990	A	G	20.182
SNC_049902.1_RAGTAG_9005325	2	65.176	9005325	2_9005325	A	G	20.182
SNC_049902.1_RAGTAG_9018198	2	65.176	9018198	2_9018198	C	T	20.182
SNC_049902.1_RAGTAG_9019506	2	65.176	9019506	2_9019506	C	T	20.182
SNC_049902.1_RAGTAG_9019541	2	65.176	9019541	2_9019541	A	G	20.182
SNC_049902.1_RAGTAG_9029159	2	65.176	9029159	2_9029159	A	G	20.182
SNC_049902.1_RAGTAG_9040157	2	65.176	9040157	2_9040157	T	C	20.182
SNC_049902.1_RAGTAG_9060270	2	65.176	9060270	2_9060270	T	A	20.182
SNC_049902.1_RAGTAG_9071731	2	65.176	9071731	2_9071731	T	G	20.182
SNC_049902.1_RAGTAG_9128847	2	65.176	9128847	2_9128847	A	G	20.182
SNC_049902.1_RAGTAG_9128922	2	65.176	9128922	2_9128922	A	G	20.182
SNC_049902.1_RAGTAG_9130711	2	65.176	9130711	2_9130711	T	C	20.182
SNC_049902.1_RAGTAG_9132537	2	65.176	9132537	2_9132537	A	C	20.182
SNC_049902.1_RAGTAG_9183886	2	65.176	9183886	2_9183886	A	G	20.182
SNC_049902.1_RAGTAG_8950025	2	65.061	8950025	2_8950025	G	T	20.297
SNC_049902.1_RAGTAG_9190983	2	64.8312	9190983	2_9190983	A	G	20.5269
SNC_049902.1_RAGTAG_9205530	2	64.555	9205530	2_9205530	G	A	20.803
SNC_049902.1_RAGTAG_9238352	2	64.3936	9238352	2_9238352	T	C	20.9644
SNC_049902.1_RAGTAG_9241752	2	64.3936	9241752	2_9241752	C	G	20.9644
SNC_049902.1_RAGTAG_9598010	2	62.2774	9598010	2_9598010	T	A	23.0807
SNC_049902.1_RAGTAG_9659829	2	61.9775	9659829	2_9659829	G	C	23.3806
SNC_049902.1_RAGTAG_9665545	2	61.9775	9665545	2_9665545	C	T	23.3806
SNC_049902.1_RAGTAG_9666183	2	61.9775	9666183	2_9666183	C	T	23.3806
SNC_049902.1_RAGTAG_9674240	2	61.9775	9674240	2_9674240	T	C	23.3806
SNC_049902.1_RAGTAG_9674706	2	61.9775	9674706	2_9674706	C	A	23.3806
SNC_049902.1_RAGTAG_9698466	2	61.9775	9698466	2_9698466	A	G	23.3806
SNC_049902.1_RAGTAG_9698728	2	61.9775	9698728	2_9698728	G	A	23.3806
SNC_049902.1_RAGTAG_9698795	2	61.9775	9698795	2_9698795	A	G	23.3806
SNC_049902.1_RAGTAG_9702493	2	61.8625	9702493	2_9702493	G	A	23.4955
SNC_049902.1_RAGTAG_9707362	2	61.8625	9707362	2_9707362	G	T	23.4955
SNC_049902.1_RAGTAG_9744649	2	61.6326	9744649	2_9744649	A	T	23.7254
SNC_049902.1_RAGTAG_9770236	2	61.5177	9770236	2_9770236	G	T	23.8403
SNC_049902.1_RAGTAG_9778135	2	61.5177	9778135	2_9778135	C	T	23.8403
SNC_049902.1_RAGTAG_9790067	2	61.5177	9790067	2_9790067	T	C	23.8403
SNC_049902.1_RAGTAG_9792134	2	61.5177	9792134	2_9792134	T	A	23.8403
SNC_049902.1_RAGTAG_9792626	2	61.5177	9792626	2_9792626	C	T	23.8403
SNC_049902.1_RAGTAG_9792686	2	61.5177	9792686	2_9792686	C	T	23.8403
SNC_049902.1_RAGTAG_9822962	2	61.5177	9822962	2_9822962	T	G	23.8403
SNC_049902.1_RAGTAG_9947360	2	61.0579	9947360	2_9947360	C	T	24.3001
SNC_049902.1_RAGTAG_9950656	2	61.0579	9950656	2_9950656	T	G	24.3001
SNC_049902.1_RAGTAG_10001588	2	61.0579	10001588	2_10001588	G	A	24.3001
SNC_049902.1_RAGTAG_10006121	2	60.828	10006121	2_10006121	T	C	24.53
SNC_049902.1_RAGTAG_10138707	2	60.4832	10138707	2_10138707	C	T	24.8748
SNC_049902.1_RAGTAG_10138787	2	60.4832	10138787	2_10138787	T	G	24.8748
SNC_049902.1_RAGTAG_10140627	2	60.4832	10140627	2_10140627	T	G	24.8748
SNC_049902.1_RAGTAG_10142036	2	60.4832	10142036	2_10142036	T	C	24.8748
SNC_049902.1_RAGTAG_10147482	2	60.4832	10147482	2_10147482	C	T	24.8748
SNC_049902.1_RAGTAG_10154565	2	60.4832	10154565	2_10154565	A	G	24.8748
SNC_049902.1_RAGTAG_10212674	2	60.4832	10212674	2_10212674	G	A	24.8748
SNC_049902.1_RAGTAG_10220449	2	60.4832	10220449	2_10220449	C	T	24.8748
SNC_049902.1_RAGTAG_10245824	2	60.2533	10245824	2_10245824	T	A	25.1047
SNC_049902.1_RAGTAG_10245962	2	60.2533	10245962	2_10245962	G	A	25.1047
SNC_049902.1_RAGTAG_10261804	2	60.2533	10261804	2_10261804	A	T	25.1047
SNC_049902.1_RAGTAG_10271826	2	60.2533	10271826	2_10271826	A	C	25.1047
SNC_049902.1_RAGTAG_10274451	2	60.2533	10274451	2_10274451	C	T	25.1047
SNC_049902.1_RAGTAG_10319913	2	60.1383	10319913	2_10319913	T	G	25.2197
SNC_049902.1_RAGTAG_10331220	2	60.1383	10331220	2_10331220	G	C	25.2197
SNC_049902.1_RAGTAG_10334733	2	60.1383	10334733	2_10334733	A	G	25.2197
SNC_049902.1_RAGTAG_10345762	2	60.1383	10345762	2_10345762	C	T	25.2197
SNC_049902.1_RAGTAG_10373584	2	60.1383	10373584	2_10373584	G	A	25.2197
SNC_049902.1_RAGTAG_10373669	2	60.1383	10373669	2_10373669	T	C	25.2197
SNC_049902.1_RAGTAG_10376152	2	60.1383	10376152	2_10376152	T	C	25.2197
SNC_049902.1_RAGTAG_10384419	2	60.1383	10384419	2_10384419	G	T	25.2197
SNC_049902.1_RAGTAG_10394914	2	60.1383	10394914	2_10394914	T	C	25.2197
SNC_049902.1_RAGTAG_10398165	2	60.1383	10398165	2_10398165	A	G	25.2197
SNC_049902.1_RAGTAG_10398253	2	60.0234	10398253	2_10398253	G	A	25.3346
SNC_049902.1_RAGTAG_10579924	2	59.6315	10579924	2_10579924	G	A	25.7265
SNC_049902.1_RAGTAG_10595075	2	59.5166	10595075	2_10595075	C	T	25.8414
SNC_049902.1_RAGTAG_10595128	2	59.5166	10595128	2_10595128	A	G	25.8414
SNC_049902.1_RAGTAG_10595251	2	59.5166	10595251	2_10595251	C	T	25.8414
SNC_049902.1_RAGTAG_10600244	2	59.5166	10600244	2_10600244	A	T	25.8414
SNC_049902.1_RAGTAG_10612642	2	59.5166	10612642	2_10612642	G	A	25.8414
SNC_049902.1_RAGTAG_10654369	2	59.4016	10654369	2_10654369	G	T	25.9564
SNC_049902.1_RAGTAG_10654428	2	59.4016	10654428	2_10654428	C	T	25.9564
SNC_049902.1_RAGTAG_10657423	2	59.4016	10657423	2_10657423	T	C	25.9564
SNC_049902.1_RAGTAG_10664754	2	59.4016	10664754	2_10664754	G	A	25.9564
SNC_049902.1_RAGTAG_10732182	2	59.1718	10732182	2_10732182	G	A	26.1863
SNC_049902.1_RAGTAG_10736481	2	59.1718	10736481	2_10736481	T	C	26.1863
SNC_049902.1_RAGTAG_10738034	2	59.1718	10738034	2_10738034	G	A	26.1863
SNC_049902.1_RAGTAG_10738086	2	59.1718	10738086	2_10738086	C	T	26.1863
SNC_049902.1_RAGTAG_10776502	2	58.8269	10776502	2_10776502	C	T	26.5311
SNC_049902.1_RAGTAG_10776576	2	58.8269	10776576	2_10776576	C	T	26.5311
SNC_049902.1_RAGTAG_10786059	2	58.8269	10786059	2_10786059	G	A	26.5311
SNC_049902.1_RAGTAG_10798238	2	58.8269	10798238	2_10798238	T	C	26.5311
SNC_049902.1_RAGTAG_10809749	2	58.8269	10809749	2_10809749	C	A	26.5311
SNC_049902.1_RAGTAG_10824143	2	58.8269	10824143	2_10824143	A	C	26.5311
SNC_049902.1_RAGTAG_10824756	2	58.8269	10824756	2_10824756	T	C	26.5311
SNC_049902.1_RAGTAG_10860479	2	58.8269	10860479	2_10860479	C	T	26.5311
SNC_049902.1_RAGTAG_10871755	2	58.8269	10871755	2_10871755	T	A	26.5311
SNC_049902.1_RAGTAG_11391769	2	58.712	11391769	2_11391769	G	C	26.646
SNC_049902.1_RAGTAG_11391838	2	58.712	11391838	2_11391838	T	C	26.646
SNC_049902.1_RAGTAG_11446087	2	58.712	11446087	2_11446087	G	T	26.646
SNC_049902.1_RAGTAG_11450496	2	58.712	11450496	2_11450496	A	C	26.646
SNC_049902.1_RAGTAG_11451142	2	58.712	11451142	2_11451142	T	C	26.646
SNC_049902.1_RAGTAG_10975637	2	58.597	10975637	2_10975637	T	G	26.761
SNC_049902.1_RAGTAG_10976633	2	58.597	10976633	2_10976633	C	A	26.761
SNC_049902.1_RAGTAG_11343841	2	58.3671	11343841	2_11343841	C	A	26.9909
SNC_049902.1_RAGTAG_11493182	2	58.1373	11493182	2_11493182	C	A	27.2208
SNC_049902.1_RAGTAG_11496445	2	58.1373	11496445	2_11496445	G	A	27.2208
SNC_049902.1_RAGTAG_11521525	2	57.9074	11521525	2_11521525	C	T	27.4506
SNC_049902.1_RAGTAG_11523300	2	57.9074	11523300	2_11523300	T	C	27.4506
SNC_049902.1_RAGTAG_11531773	2	57.7924	11531773	2_11531773	C	T	27.5656
SNC_049902.1_RAGTAG_11547877	2	57.5625	11547877	2_11547877	C	T	27.7955
SNC_049902.1_RAGTAG_11591671	2	57.5625	11591671	2_11591671	A	G	27.7955
SNC_049902.1_RAGTAG_11608219	2	57.5625	11608219	2_11608219	C	G	27.7955
SNC_049902.1_RAGTAG_11643229	2	57.5625	11643229	2_11643229	C	T	27.7955
SNC_049902.1_RAGTAG_11652933	2	57.5625	11652933	2_11652933	G	A	27.7955
SNC_049902.1_RAGTAG_11675096	2	57.5625	11675096	2_11675096	G	A	27.7955
SNC_049902.1_RAGTAG_11710349	2	57.5625	11710349	2_11710349	A	C	27.7955
SNC_049902.1_RAGTAG_11710405	2	57.5625	11710405	2_11710405	G	A	27.7955
SNC_049902.1_RAGTAG_11718562	2	57.5625	11718562	2_11718562	C	G	27.7955
SNC_049902.1_RAGTAG_11722936	2	57.5625	11722936	2_11722936	C	T	27.7955
SNC_049902.1_RAGTAG_11734869	2	57.5625	11734869	2_11734869	G	C	27.7955
SNC_049902.1_RAGTAG_11746834	2	57.5625	11746834	2_11746834	A	G	27.7955
SNC_049902.1_RAGTAG_11751647	2	57.5625	11751647	2_11751647	G	T	27.7955
SNC_049902.1_RAGTAG_11762131	2	57.5625	11762131	2_11762131	G	A	27.7955
SNC_049902.1_RAGTAG_11762311	2	57.5625	11762311	2_11762311	A	G	27.7955
SNC_049902.1_RAGTAG_11762359	2	57.5625	11762359	2_11762359	C	T	27.7955
SNC_049902.1_RAGTAG_11829043	2	57.5625	11829043	2_11829043	C	T	27.7955
SNC_049902.1_RAGTAG_11840588	2	57.5625	11840588	2_11840588	G	T	27.7955
SNC_049902.1_RAGTAG_11844417	2	57.5625	11844417	2_11844417	G	A	27.7955
SNC_049902.1_RAGTAG_11857177	2	57.5625	11857177	2_11857177	C	T	27.7955
SNC_049902.1_RAGTAG_11870743	2	57.5625	11870743	2_11870743	A	G	27.7955
SNC_049902.1_RAGTAG_11880636	2	57.5625	11880636	2_11880636	A	G	27.7955
SNC_049902.1_RAGTAG_11881352	2	57.5625	11881352	2_11881352	C	A	27.7955
SNC_049902.1_RAGTAG_11889472	2	57.5625	11889472	2_11889472	A	G	27.7955
SNC_049902.1_RAGTAG_11889557	2	57.5625	11889557	2_11889557	C	A	27.7955
SNC_049902.1_RAGTAG_11917492	2	57.5625	11917492	2_11917492	A	G	27.7955
SNC_049902.1_RAGTAG_11919333	2	57.5625	11919333	2_11919333	C	A	27.7955
SNC_049902.1_RAGTAG_11777495	2	57.4476	11777495	2_11777495	T	C	27.9104
SNC_049902.1_RAGTAG_11787952	2	57.4476	11787952	2_11787952	A	G	27.9104
SNC_049902.1_RAGTAG_11940311	2	57.2177	11940311	2_11940311	C	T	28.1403
SNC_049902.1_RAGTAG_12019305	2	57.2177	12019305	2_12019305	T	C	28.1403
SNC_049902.1_RAGTAG_12030592	2	57.2177	12030592	2_12030592	C	T	28.1403
SNC_049902.1_RAGTAG_12047394	2	57.2177	12047394	2_12047394	G	A	28.1403
SNC_049902.1_RAGTAG_12069006	2	57.2177	12069006	2_12069006	G	A	28.1403
SNC_049902.1_RAGTAG_12096819	2	57.2177	12096819	2_12096819	G	A	28.1403
SNC_049902.1_RAGTAG_12113118	2	57.2177	12113118	2_12113118	A	G	28.1403
SNC_049902.1_RAGTAG_12123950	2	57.2177	12123950	2_12123950	G	T	28.1403
SNC_049902.1_RAGTAG_12130623	2	57.2177	12130623	2_12130623	C	T	28.1403
SNC_049902.1_RAGTAG_12144095	2	57.1028	12144095	2_12144095	A	T	28.2552
SNC_049902.1_RAGTAG_12153585	2	57.1028	12153585	2_12153585	C	T	28.2552
SNC_049902.1_RAGTAG_12158821	2	57.1028	12158821	2_12158821	G	A	28.2552
SNC_049902.1_RAGTAG_12166009	2	57.1028	12166009	2_12166009	G	C	28.2552
SNC_049902.1_RAGTAG_12175161	2	57.1028	12175161	2_12175161	A	C	28.2552
SNC_049902.1_RAGTAG_12197206	2	57.1028	12197206	2_12197206	A	G	28.2552
SNC_049902.1_RAGTAG_12198065	2	57.1028	12198065	2_12198065	G	A	28.2552
SNC_049902.1_RAGTAG_12202682	2	57.1028	12202682	2_12202682	G	A	28.2552
SNC_049902.1_RAGTAG_12208481	2	57.1028	12208481	2_12208481	T	C	28.2552
SNC_049902.1_RAGTAG_12220867	2	57.1028	12220867	2_12220867	T	G	28.2552
SNC_049902.1_RAGTAG_12227195	2	57.1028	12227195	2_12227195	A	G	28.2552
SNC_049902.1_RAGTAG_12239965	2	57.1028	12239965	2_12239965	G	A	28.2552
SNC_049902.1_RAGTAG_12241236	2	57.1028	12241236	2_12241236	C	A	28.2552
SNC_049902.1_RAGTAG_12263960	2	57.1028	12263960	2_12263960	T	A	28.2552
SNC_049902.1_RAGTAG_12266571	2	57.1028	12266571	2_12266571	T	C	28.2552
SNC_049902.1_RAGTAG_12268721	2	57.1028	12268721	2_12268721	T	C	28.2552
SNC_049902.1_RAGTAG_12270222	2	57.1028	12270222	2_12270222	A	T	28.2552
SNC_049902.1_RAGTAG_12272517	2	57.1028	12272517	2_12272517	A	C	28.2552
SNC_049902.1_RAGTAG_12276280	2	57.1028	12276280	2_12276280	G	A	28.2552
SNC_049902.1_RAGTAG_12276325	2	57.1028	12276325	2_12276325	C	T	28.2552
SNC_049902.1_RAGTAG_12287440	2	56.8729	12287440	2_12287440	A	G	28.4851
SNC_049902.1_RAGTAG_12302375	2	56.8729	12302375	2_12302375	A	G	28.4851
SNC_049902.1_RAGTAG_12352051	2	56.643	12352051	2_12352051	G	A	28.715
SNC_049902.1_RAGTAG_12358591	2	56.643	12358591	2_12358591	C	T	28.715
SNC_049902.1_RAGTAG_12376538	2	56.5281	12376538	2_12376538	T	A	28.83
SNC_049902.1_RAGTAG_12376864	2	56.5281	12376864	2_12376864	G	A	28.83
SNC_049902.1_RAGTAG_12376929	2	56.5281	12376929	2_12376929	G	A	28.83
SNC_049902.1_RAGTAG_12379480	2	56.4131	12379480	2_12379480	G	A	28.9449
SNC_049902.1_RAGTAG_12326578	2	56.2982	12326578	2_12326578	T	G	29.0598
SNC_049902.1_RAGTAG_12330168	2	56.2982	12330168	2_12330168	G	A	29.0598
SNC_049902.1_RAGTAG_12379718	2	56.2982	12379718	2_12379718	C	T	29.0598
SNC_049902.1_RAGTAG_12439019	2	56.2982	12439019	2_12439019	C	T	29.0598
SNC_049902.1_RAGTAG_12439733	2	56.2982	12439733	2_12439733	G	A	29.0598
SNC_049902.1_RAGTAG_12439801	2	56.2982	12439801	2_12439801	A	G	29.0598
SNC_049902.1_RAGTAG_12441221	2	56.2982	12441221	2_12441221	C	T	29.0598
SNC_049902.1_RAGTAG_12441259	2	56.2982	12441259	2_12441259	G	A	29.0598
SNC_049902.1_RAGTAG_12443195	2	56.2982	12443195	2_12443195	G	A	29.0598
SNC_049902.1_RAGTAG_12446075	2	56.2982	12446075	2_12446075	A	G	29.0598
SNC_049902.1_RAGTAG_12446477	2	56.2982	12446477	2_12446477	A	C	29.0598
SNC_049902.1_RAGTAG_12447385	2	56.2982	12447385	2_12447385	T	C	29.0598
SNC_049902.1_RAGTAG_12467480	2	56.2982	12467480	2_12467480	C	A	29.0598
SNC_049902.1_RAGTAG_12470317	2	56.2982	12470317	2_12470317	T	G	29.0598
SNC_049902.1_RAGTAG_12657261	2	56.2982	12657261	2_12657261	G	A	29.0598
SNC_049902.1_RAGTAG_12867227	2	55.9533	12867227	2_12867227	T	C	29.4047
SNC_049902.1_RAGTAG_12901144	2	55.9533	12901144	2_12901144	A	G	29.4047
SNC_049902.1_RAGTAG_12904636	2	55.9533	12904636	2_12904636	T	C	29.4047
SNC_049902.1_RAGTAG_12735827	2	55.8384	12735827	2_12735827	A	G	29.5196
SNC_049902.1_RAGTAG_12979186	2	55.3786	12979186	2_12979186	A	G	29.9794
SNC_049902.1_RAGTAG_12998334	2	55.2637	12998334	2_12998334	A	G	30.0943
SNC_049902.1_RAGTAG_13008106	2	55.2637	13008106	2_13008106	A	G	30.0943
SNC_049902.1_RAGTAG_13166439	2	55.1487	13166439	2_13166439	G	A	30.2093
SNC_049902.1_RAGTAG_13352301	2	55.1487	13352301	2_13352301	T	C	30.2093
SNC_049902.1_RAGTAG_13371813	2	54.9188	13371813	2_13371813	T	C	30.4392
SNC_049902.1_RAGTAG_13418322	2	54.689	13418322	2_13418322	T	G	30.6691
SNC_049902.1_RAGTAG_13435775	2	54.689	13435775	2_13435775	T	C	30.6691
SNC_049902.1_RAGTAG_13449680	2	54.689	13449680	2_13449680	A	G	30.6691
SNC_049902.1_RAGTAG_13615559	2	54.2292	13615559	2_13615559	A	T	31.1288
SNC_049902.1_RAGTAG_13659174	2	54.1142	13659174	2_13659174	C	T	31.2438
SNC_049902.1_RAGTAG_13532033	2	53.8843	13532033	2_13532033	C	G	31.4737
SNC_049902.1_RAGTAG_13532570	2	53.8843	13532570	2_13532570	C	T	31.4737
SNC_049902.1_RAGTAG_13552573	2	53.8843	13552573	2_13552573	T	C	31.4737
SNC_049902.1_RAGTAG_13592808	2	53.8843	13592808	2_13592808	T	C	31.4737
SNC_049902.1_RAGTAG_18441554	2	52.4817	18441554	2_18441554	T	C	32.8763
SNC_049902.1_RAGTAG_18451972	2	52.4817	18451972	2_18451972	C	T	32.8763
SNC_049902.1_RAGTAG_18452748	2	52.4817	18452748	2_18452748	C	T	32.8763
SNC_049902.1_RAGTAG_20342510	2	50.5957	20342510	2_20342510	G	A	34.7623
SNC_049902.1_RAGTAG_20342807	2	50.5957	20342807	2_20342807	T	C	34.7623
SNC_049902.1_RAGTAG_20342876	2	50.5957	20342876	2_20342876	A	G	34.7623
SNC_049902.1_RAGTAG_20343770	2	50.5957	20343770	2_20343770	C	T	34.7623
SNC_049902.1_RAGTAG_20343881	2	50.5957	20343881	2_20343881	T	C	34.7623
SNC_049902.1_RAGTAG_20346291	2	50.5957	20346291	2_20346291	C	G	34.7623
SNC_049902.1_RAGTAG_20346309	2	50.5957	20346309	2_20346309	A	T	34.7623
SNC_049902.1_RAGTAG_20346425	2	50.5957	20346425	2_20346425	C	T	34.7623
SNC_049902.1_RAGTAG_20351560	2	50.5957	20351560	2_20351560	C	T	34.7623
SNC_049902.1_RAGTAG_20351669	2	50.5957	20351669	2_20351669	C	T	34.7623
SNC_049902.1_RAGTAG_20353585	2	50.5957	20353585	2_20353585	A	G	34.7623
SNC_049902.1_RAGTAG_20366085	2	50.5957	20366085	2_20366085	T	A	34.7623
SNC_049902.1_RAGTAG_20373078	2	50.5957	20373078	2_20373078	G	A	34.7623
SNC_049902.1_RAGTAG_20412172	2	50.4808	20412172	2_20412172	A	G	34.8772
SNC_049902.1_RAGTAG_20419598	2	50.4808	20419598	2_20419598	G	A	34.8772
SNC_049902.1_RAGTAG_20424818	2	50.4808	20424818	2_20424818	C	G	34.8772
SNC_049902.1_RAGTAG_20424873	2	50.3658	20424873	2_20424873	C	A	34.9922
SNC_049902.1_RAGTAG_20424980	2	50.3658	20424980	2_20424980	C	T	34.9922
SNC_049902.1_RAGTAG_20470677	2	50.136	20470677	2_20470677	C	T	35.2221
SNC_049902.1_RAGTAG_20470801	2	50.136	20470801	2_20470801	T	C	35.2221
SNC_049902.1_RAGTAG_20471725	2	50.136	20471725	2_20471725	C	T	35.2221
SNC_049902.1_RAGTAG_20548943	2	50.021	20548943	2_20548943	G	A	35.337
SNC_049902.1_RAGTAG_20571281	2	49.7911	20571281	2_20571281	A	C	35.5669
SNC_049902.1_RAGTAG_20624305	2	49.7911	20624305	2_20624305	T	C	35.5669
SNC_049902.1_RAGTAG_20703312	2	49.7911	20703312	2_20703312	C	G	35.5669
SNC_049902.1_RAGTAG_20578605	2	49.6762	20578605	2_20578605	A	C	35.6818
SNC_049902.1_RAGTAG_20728811	2	49.4463	20728811	2_20728811	T	C	35.9117
SNC_049902.1_RAGTAG_20766571	2	49.4463	20766571	2_20766571	A	G	35.9117
SNC_049902.1_RAGTAG_20790256	2	49.4463	20790256	2_20790256	G	A	35.9117
SNC_049902.1_RAGTAG_20791176	2	49.4463	20791176	2_20791176	G	A	35.9117
SNC_049902.1_RAGTAG_20836507	2	49.4463	20836507	2_20836507	A	G	35.9117
SNC_049902.1_RAGTAG_20836588	2	49.4463	20836588	2_20836588	A	G	35.9117
SNC_049902.1_RAGTAG_20843959	2	49.4463	20843959	2_20843959	A	C	35.9117
SNC_049902.1_RAGTAG_20885004	2	49.4463	20885004	2_20885004	C	T	35.9117
SNC_049902.1_RAGTAG_20943130	2	49.4463	20943130	2_20943130	C	A	35.9117
SNC_049902.1_RAGTAG_21010439	2	49.4463	21010439	2_21010439	T	A	35.9117
SNC_049902.1_RAGTAG_20781260	2	49.3313	20781260	2_20781260	G	T	36.0267
SNC_049902.1_RAGTAG_21108666	2	49.1015	21108666	2_21108666	T	C	36.2566
SNC_049902.1_RAGTAG_22431706	2	49.1015	22431706	2_22431706	C	A	36.2566
SNC_049902.1_RAGTAG_22542985	2	49.1015	22542985	2_22542985	A	T	36.2566
SNC_049902.1_RAGTAG_22545275	2	49.1015	22545275	2_22545275	C	T	36.2566
SNC_049902.1_RAGTAG_22582175	2	49.1015	22582175	2_22582175	C	T	36.2566
SNC_049902.1_RAGTAG_22582454	2	49.1015	22582454	2_22582454	A	G	36.2566
SNC_049902.1_RAGTAG_22602340	2	49.1015	22602340	2_22602340	G	C	36.2566
SNC_049902.1_RAGTAG_22610192	2	49.1015	22610192	2_22610192	A	C	36.2566
SNC_049902.1_RAGTAG_22612243	2	49.1015	22612243	2_22612243	T	A	36.2566
SNC_049902.1_RAGTAG_22620210	2	49.1015	22620210	2_22620210	C	T	36.2566
SNC_049902.1_RAGTAG_22643064	2	49.1015	22643064	2_22643064	A	G	36.2566
SNC_049902.1_RAGTAG_22665788	2	49.1015	22665788	2_22665788	T	C	36.2566
SNC_049902.1_RAGTAG_22665941	2	49.1015	22665941	2_22665941	C	T	36.2566
SNC_049902.1_RAGTAG_22666406	2	49.1015	22666406	2_22666406	C	T	36.2566
SNC_049902.1_RAGTAG_22674545	2	49.1015	22674545	2_22674545	T	C	36.2566
SNC_049902.1_RAGTAG_22715173	2	49.1015	22715173	2_22715173	G	A	36.2566
SNC_049902.1_RAGTAG_22719400	2	49.1015	22719400	2_22719400	C	T	36.2566
SNC_049902.1_RAGTAG_22722972	2	49.1015	22722972	2_22722972	T	C	36.2566
SNC_049902.1_RAGTAG_22732253	2	49.1015	22732253	2_22732253	G	A	36.2566
SNC_049902.1_RAGTAG_22743976	2	49.1015	22743976	2_22743976	A	G	36.2566
SNC_049902.1_RAGTAG_22749492	2	49.1015	22749492	2_22749492	C	T	36.2566
SNC_049902.1_RAGTAG_22814476	2	48.9865	22814476	2_22814476	T	C	36.3715
SNC_049902.1_RAGTAG_22831771	2	48.9865	22831771	2_22831771	T	C	36.3715
SNC_049902.1_RAGTAG_22850417	2	48.9865	22850417	2_22850417	T	C	36.3715
SNC_049902.1_RAGTAG_22850494	2	48.9865	22850494	2_22850494	T	C	36.3715
SNC_049902.1_RAGTAG_22860898	2	48.9865	22860898	2_22860898	T	A	36.3715
SNC_049902.1_RAGTAG_22864288	2	48.9865	22864288	2_22864288	G	A	36.3715
SNC_049902.1_RAGTAG_22887177	2	48.8716	22887177	2_22887177	T	C	36.4864
SNC_049902.1_RAGTAG_22888182	2	48.8716	22888182	2_22888182	G	A	36.4864
SNC_049902.1_RAGTAG_22895575	2	48.8716	22895575	2_22895575	T	C	36.4864
SNC_049902.1_RAGTAG_22899942	2	48.8716	22899942	2_22899942	C	G	36.4864
SNC_049902.1_RAGTAG_22900670	2	48.8716	22900670	2_22900670	G	A	36.4864
SNC_049902.1_RAGTAG_22907755	2	48.8716	22907755	2_22907755	C	A	36.4864
SNC_049902.1_RAGTAG_22934332	2	48.7566	22934332	2_22934332	A	G	36.6014
SNC_049902.1_RAGTAG_22934376	2	48.7566	22934376	2_22934376	C	T	36.6014
SNC_049902.1_RAGTAG_22939085	2	48.7566	22939085	2_22939085	G	A	36.6014
SNC_049902.1_RAGTAG_22974772	2	48.5267	22974772	2_22974772	G	A	36.8313
SNC_049902.1_RAGTAG_22974841	2	48.5267	22974841	2_22974841	T	C	36.8313
SNC_049902.1_RAGTAG_22996973	2	48.4118	22996973	2_22996973	T	C	36.9462
SNC_049902.1_RAGTAG_23028468	2	48.4118	23028468	2_23028468	A	G	36.9462
SNC_049902.1_RAGTAG_23038169	2	48.4118	23038169	2_23038169	C	T	36.9462
SNC_049902.1_RAGTAG_23046960	2	48.4118	23046960	2_23046960	A	G	36.9462
SNC_049902.1_RAGTAG_23098737	2	48.4118	23098737	2_23098737	T	C	36.9462
SNC_049902.1_RAGTAG_23099158	2	48.4118	23099158	2_23099158	T	G	36.9462
SNC_049902.1_RAGTAG_23099770	2	48.4118	23099770	2_23099770	C	T	36.9462
SNC_049902.1_RAGTAG_23111679	2	48.4118	23111679	2_23111679	T	C	36.9462
SNC_049902.1_RAGTAG_23120576	2	48.4118	23120576	2_23120576	C	T	36.9462
SNC_049902.1_RAGTAG_23121462	2	48.4118	23121462	2_23121462	C	T	36.9462
SNC_049902.1_RAGTAG_23123575	2	48.4118	23123575	2_23123575	A	T	36.9462
SNC_049902.1_RAGTAG_23050357	2	48.2969	23050357	2_23050357	C	T	37.0612
SNC_049902.1_RAGTAG_23126250	2	48.067	23126250	2_23126250	G	A	37.291
SNC_049902.1_RAGTAG_23149401	2	47.446	23149401	2_23149401	G	A	37.912
SNC_049902.1_RAGTAG_23150144	2	47.446	23150144	2_23150144	G	A	37.912
SNC_049902.1_RAGTAG_23153027	2	47.446	23153027	2_23153027	C	G	37.912
SNC_049902.1_RAGTAG_23156215	2	47.446	23156215	2_23156215	C	A	37.912
SNC_049902.1_RAGTAG_23176646	2	47.331	23176646	2_23176646	A	G	38.027
SNC_049902.1_RAGTAG_23188850	2	47.331	23188850	2_23188850	G	A	38.027
SNC_049902.1_RAGTAG_23189191	2	47.331	23189191	2_23189191	G	A	38.027
SNC_049902.1_RAGTAG_23211069	2	47.331	23211069	2_23211069	T	A	38.027
SNC_049902.1_RAGTAG_23221188	2	47.2161	23221188	2_23221188	C	T	38.1419
SNC_049902.1_RAGTAG_23222174	2	47.2161	23222174	2_23222174	G	C	38.1419
SNC_049902.1_RAGTAG_23252915	2	47.1012	23252915	2_23252915	T	C	38.2569
SNC_049902.1_RAGTAG_23255657	2	47.1012	23255657	2_23255657	C	T	38.2569
SNC_049902.1_RAGTAG_23269088	2	47.1012	23269088	2_23269088	A	G	38.2569
SNC_049902.1_RAGTAG_23334817	2	46.6414	23334817	2_23334817	A	G	38.7166
SNC_049902.1_RAGTAG_23371944	2	46.1816	23371944	2_23371944	A	G	39.1764
SNC_049902.1_RAGTAG_23372209	2	46.1816	23372209	2_23372209	G	A	39.1764
[truncated: 14,234 more rows]
