# Supplementary material for: Genome degradation in plant tissue culture
Source: Proc Natl Acad Sci U S A. 2026 Apr 22;123(17):e2530182123. doi: 10.1073/pnas.2530182123 (PMC13123843; doi:10.1073/pnas.2530182123)
Supplement: Supplementary file 5 — Dataset S04 (XLSX) [file pnas.2530182123.sd04.xlsx]

## Sheet: Sheet1
Dataset S4. The percent of sites properly phased in the reference genome as determined by the haplotype assignment in the genetic map.
	Chromosome 1	Chromosome 2	Chromosome 3	Chromosome 4	Chromosome 5	Chromosome 6	Chromosome 7	Chromosome 8	Chromosome 9	Chromosome 10	Chromosome 11	Chromosome 12	Chromosome 13	Chromosome 14	Chromosome 15	Chromosome 16	Genome Wide
Proper phasing (%)	99.83	99.19	100	100	100	99.36	100	100	100	100	100	100	99.22	100	100	100	99.83
