# Supplementary material for: Genome degradation in plant tissue culture
Source: Proc Natl Acad Sci U S A. 2026 Apr 22;123(17):e2530182123. doi: 10.1073/pnas.2530182123 (PMC13123843; doi:10.1073/pnas.2530182123)
Supplement: Supplementary file 6 — Dataset S05 (XLSX) [file pnas.2530182123.sd05.xlsx]

## Sheet: Sheet1
Dataset S5. De novo mutation counts of SBS, InDels and SVs with the filtering thresholds median quality >= 30, median depth >=15 and 100% mappable regions with 150bp reads.
	E 1	E 2	E 3	E 4	E 5	E 6	E HiFi	E 7	E 8	E 9	E 10	E 11	E 12	E 13	E 14	Shoot 1985	Shoot 2010	Shoot 2013	Shoot 2022	Reference	Tree
Number of de novo SBS	2144	2147	2110	2137	2096	2107	2190	2080	2075	2092	1801	1802	1936	2003	2040	828	111	91	8	61	69
Number of ancestral SBS	2453406	2461544	2398201	2454466	2466084	2474959	2708908	2452685	2457412	2469220	2387521	2394713	2476699	2478806	2476557	2496862	2495192	2498029	2492354	2706426	2710590
Number of de novo InDels	1714	1655	1851	1530	1576	1618	1166	1667	1638	1647	1030	1029	1564	1555	1648	165	30	24	6	13	18
Number of de novo SVs	NA	NA	NA	NA	NA	NA	391	NA	NA	NA	NA	NA	NA	NA	NA	NA	NA	NA	NA	24	56
Number of de novo SBS removing chromosomes 4 & 9	2069	2090	2034	2080	2024	2043	2110	2017	2011	2036	1735	1746	1865	1948	1972	786	107	87	8	58	63
Number of de novo InDels removing chromosomes 4 & 9	1650	1603	1791	1481	1526	1550	1129	1622	1582	1593	996	992	1518	1507	1596	160	30	23	6	13	17
Total sites in VCF (no filter)	3400781	3387585	3466777	3374550	3368327	3387343	3578213	3399082	3383199	3392647	3376679	3368607	3428160	3398389	3434126	3397657	3381888	3381722	3392491	3653303	3620923
Percentage of sites de novo	0.0630443	0.0633785	0.0608634	0.063327	0.0622267	0.0622021	0.0612037	0.061193	0.0613325	0.0616628	0.0533364	0.0534939	0.0564734	0.0589397	0.0594038	0.0243697	0.00328219	0.00269094	0.000235815	0.00166972	0.00190559
Note: Mutations called against the primary assembly.
