# Supplementary material for: Genome degradation in plant tissue culture
Source: Proc Natl Acad Sci U S A. 2026 Apr 22;123(17):e2530182123. doi: 10.1073/pnas.2530182123 (PMC13123843; doi:10.1073/pnas.2530182123)
Supplement: Supplementary file 7 — Dataset S06 (XLSX) [file pnas.2530182123.sd06.xlsx]

## Sheet: Sheet1
Dataset S6. The number and percentage of de novo mutations in each class of SnpEff annotations in the filtered SBS and InDels (median quality >= 30, median depth >=15)
Count
Sample	conservative_inframe_deletion	conservative_inframe_insertion	disruptive_inframe_deletion	disruptive_inframe_insertion	downstream_gene_variant	frameshift_variant	frameshift_variant&start_lost	gene_fusion	intergenic_region	intragenic_variant	missense_variant	missense_variant&splice_region_variant	splice_region_variant&stop_retained_variant	start_lost	stop_gained	stop_gained&splice_region_variant	stop_lost	stop_lost&disruptive_inframe_deletion	stop_retained_variant	synonymous_variant	upstream_gene_variant
E1	0	1	2	1	335	13	2	0	1414	39	58	0	0	0	1	1	1	0	0	37	1953
E2	0	1	1	1	327	13	2	0	1409	40	57	0	0	0	1	1	1	0	0	39	1909
E3	0	1	1	1	342	12	2	0	1431	40	58	0	0	0	1	1	1	0	0	40	2030
E4	0	1	1	1	314	7	2	0	1373	39	60	0	0	0	1	1	1	0	0	38	1828
E5	0	1	2	1	319	9	2	0	1352	39	60	0	0	0	2	1	1	0	0	35	1848
E6	0	1	2	1	317	7	2	0	1369	40	59	0	0	0	1	1	1	0	0	34	1890
E HiFi	0	1	1	1	293	7	2	0	1323	39	61	0	0	0	2	1	2	1	0	36	1586
E7	0	1	1	2	302	9	1	1	1372	31	61	0	0	0	2	0	2	0	0	36	1926
E8	0	1	1	2	299	9	1	1	1368	29	60	0	0	0	2	0	2	0	0	36	1902
E9	0	1	1	2	302	8	1	1	1376	33	59	0	0	0	2	0	2	0	0	35	1916
E10	1	1	1	2	255	9	1	0	1028	33	66	0	0	1	5	0	2	0	2	21	1403
E11	1	1	1	2	249	10	1	0	1032	31	67	0	0	1	5	0	2	0	2	21	1405
E12	1	1	1	2	288	12	1	0	1237	38	72	0	0	1	5	0	2	0	2	23	1814
E13	0	1	0	1	304	8	1	0	1270	38	75	0	0	1	4	0	1	0	1	24	1829
E14	0	1	0	1	318	9	1	0	1316	40	78	0	0	1	3	0	1	0	1	23	1895
Shoot 1985	1	0	1	0	63	10	0	0	429	19	35	2	0	2	2	0	0	0	0	17	412
Shoot 2010	0	0	0	0	13	0	0	0	64	2	5	0	1	0	0	0	0	0	0	2	54
Shoot 2013	0	0	0	0	5	0	0	0	44	1	2	0	0	0	1	0	0	0	0	0	62
Shoot 2022	0	0	0	0	3	0	0	0	6	0	0	0	0	0	0	0	0	0	0	0	5
Reference	0	0	0	0	3	0	0	0	30	0	8	0	0	0	0	0	0	0	0	7	26
Tree	0	0	0	0	6	0	0	0	38	3	2	0	0	0	0	0	0	0	0	0	38
Percentage
Sample	conservative_inframe_deletion	conservative_inframe_insertion	disruptive_inframe_deletion	disruptive_inframe_insertion	downstream_gene_variant	frameshift_variant	frameshift_variant&start_lost	gene_fusion	intergenic_region	intragenic_variant	missense_variant	missense_variant&splice_region_variant	splice_region_variant&stop_retained_variant	start_lost	stop_gained	stop_gained&splice_region_variant	stop_lost	stop_lost&disruptive_inframe_deletion	stop_retained_variant	synonymous_variant	upstream_gene_variant
E1	0	0.0259202	0.0518403	0.0259202	8.68326	0.336962	0.0518403	0	36.6511	1.01089	1.50337	0	0	0	0.0259202	0.0259202	0.0259202	0	0	0.959046	50.6221
E2	0	0.0263019	0.0263019	0.0263019	8.60074	0.341925	0.0526039	0	37.0594	1.05208	1.49921	0	0	0	0.0263019	0.0263019	0.0263019	0	0	1.02578	50.2104
E3	0	0.0252461	0.0252461	0.0252461	8.63418	0.302954	0.0504923	0	36.1272	1.00985	1.46428	0	0	0	0.0252461	0.0252461	0.0252461	0	0	1.00985	51.2497
E4	0	0.0272702	0.0272702	0.0272702	8.56286	0.190892	0.0545405	0	37.4421	1.06354	1.63621	0	0	0	0.0272702	0.0272702	0.0272702	0	0	1.03627	49.85
E5	0	0.0272331	0.0544662	0.0272331	8.68736	0.245098	0.0544662	0	36.8192	1.06209	1.63399	0	0	0	0.0544662	0.0272331	0.0272331	0	0	0.953159	50.3268
E6	0	0.0268456	0.0536913	0.0268456	8.51007	0.187919	0.0536913	0	36.7517	1.07383	1.58389	0	0	0	0.0268456	0.0268456	0.0268456	0	0	0.912752	50.7383
E HiFi	0	0.0297974	0.0297974	0.0297974	8.73063	0.208582	0.0595948	0	39.4219	1.1621	1.81764	0	0	0	0.0595948	0.0297974	0.0595948	0.0297974	0	1.07271	47.2586
E7	0	0.026688	0.026688	0.053376	8.05978	0.240192	0.026688	0.026688	36.616	0.827329	1.62797	0	0	0	0.053376	0	0.053376	0	0	0.960769	51.4011
E8	0	0.0269324	0.0269324	0.0538648	8.05279	0.242392	0.0269324	0.0269324	36.8435	0.78104	1.61594	0	0	0	0.0538648	0	0.0538648	0	0	0.969566	51.2254
E9	0	0.0267451	0.0267451	0.0534902	8.07703	0.213961	0.0267451	0.0267451	36.8013	0.882589	1.57796	0	0	0	0.0534902	0	0.0534902	0	0	0.936079	51.2436
E10	0.0353232	0.0353232	0.0353232	0.0706464	9.00742	0.317909	0.0353232	0	36.3123	1.16567	2.33133	0	0	0.0353232	0.176616	0	0.0706464	0	0.0706464	0.741787	49.5585
E11	0.0353232	0.0353232	0.0353232	0.0706464	8.79548	0.353232	0.0353232	0	36.4535	1.09502	2.36665	0	0	0.0353232	0.176616	0	0.0706464	0	0.0706464	0.741787	49.6291
E12	0.0285714	0.0285714	0.0285714	0.0571429	8.22857	0.342857	0.0285714	0	35.3429	1.08571	2.05714	0	0	0.0285714	0.142857	0	0.0571429	0	0.0571429	0.657143	51.8286
E13	0	0.0281057	0	0.0281057	8.54413	0.224845	0.0281057	0	35.6942	1.06802	2.10793	0	0	0.0281057	0.112423	0	0.0281057	0	0.0281057	0.674536	51.4053
E14	0	0.027115	0	0.027115	8.62256	0.244035	0.027115	0	35.6833	1.0846	2.11497	0	0	0.027115	0.0813449	0	0.027115	0	0.027115	0.623644	51.3829
Shoot 1985	0.100705	0	0.100705	0	6.34441	1.00705	0	0	43.2024	1.91339	3.52467	0.20141	0	0.20141	0.20141	0	0	0	0	1.71198	41.4904
Shoot 2010	0	0	0	0	9.21986	0	0	0	45.3901	1.41844	3.5461	0	0.70922	0	0	0	0	0	0	1.41844	38.2979
Shoot 2013	0	0	0	0	4.34783	0	0	0	38.2609	0.869565	1.73913	0	0	0	0.869565	0	0	0	0	0	53.913
Shoot 2022	0	0	0	0	21.4286	0	0	0	42.8571	0	0	0	0	0	0	0	0	0	0	0	35.7143
Reference	0	0	0	0	4.05405	0	0	0	40.5405	0	10.8108	0	0	0	0	0	0	0	0	9.45946	35.1351
Tree	0	0	0	0	6.89655	0	0	0	43.6782	3.44828	2.29885	0	0	0	0	0	0	0	0	0	43.6782
