# Supplementary material for: Genome degradation in plant tissue culture
Source: Proc Natl Acad Sci U S A. 2026 Apr 22;123(17):e2530182123. doi: 10.1073/pnas.2530182123 (PMC13123843; doi:10.1073/pnas.2530182123)
Supplement: Supplementary file 8 — Dataset S07 (XLSX) [file pnas.2530182123.sd07.xlsx]

## Sheet: Sheet1
Dataset S7. Cosine similarity of mutation spectra to COSMIC SBS signatures.
Spectra from primary assembly															Spectra from combined haplotype assembly
Combined Embryo SBS Cosine Similarity					Combined Shoot SBS Cosine Similarity					Combined Tree SBS Cosine Similarity					Shoot L1 SBS Cosine Similarity					Shoot L2/L3 SBS Cosine Similarity					Tree L1 SBS Cosine Similarity					Tree L2/L3 SBS Cosine Similarity
	Signature	Cosine Similarity				Signature	Cosine Similarity				Signature	Cosine Similarity				Signature	Cosine Similarity				Signature	Cosine Similarity				Signature	Cosine Similarity				Signature	Cosine Similarity
	SBS102	0.780502				SBS6	0.805848				SBS6	0.707202				SBS6	0.765022				SBS6	0.777328				SBS102	0.63095				SBS6	0.66398
	SBS6	0.735755				SBS15	0.753259				SBS87	0.680445				SBS102	0.749538				SBS15	0.712481				SBS110	0.617702				SBS102	0.630561
	SBS5	0.716478				SBS102	0.716546				SBS1	0.656817				SBS15	0.7076				SBS102	0.702027				SBS42	0.607475				SBS15	0.582725
	SBS40c	0.713498				SBS1	0.679387				SBS102	0.652309				SBS110	0.66671				SBS1	0.632439				SBS40a	0.565251				SBS5	0.582355
	SBS40a	0.707263				SBS107	0.632947				SBS5	0.576924				SBS40a	0.661048				SBS40a	0.629485				SBS23	0.565093				SBS32	0.570856
	SBS15	0.655926				SBS40a	0.615432				SBS10b	0.53646				SBS1	0.649954				SBS110	0.626286				SBS87	0.562038				SBS1	0.565746
	SBS109	0.653967				SBS5	0.614946				SBS40a	0.517854				SBS5	0.649742				SBS107	0.625521				SBS6	0.558567				SBS40c	0.555338
	SBS110	0.645288				SBS110	0.609376				SBS40c	0.505943				SBS107	0.643373				SBS5	0.616257				SBS5	0.552342				SBS110	0.536353
	SBS107	0.633086				SBS87	0.596296				SBS15	0.50474				SBS94	0.622419				SBS94	0.581294				SBS105	0.532777				SBS40a	0.523834
	SBS105	0.601338				SBS94	0.587363				SBS110	0.502371				SBS40c	0.618672				SBS87	0.572326				SBS30	0.527682				SBS44	0.521528
	SBS94	0.597658				SBS40c	0.571107				SBS25	0.463529				SBS87	0.575854				SBS40c	0.560405				SBS40c	0.514939				SBS107	0.505869
	SBS92	0.594364				SBS44	0.537565				SBS32	0.458012				SBS32	0.563544				SBS44	0.544293				SBS11	0.479122				SBS25	0.489519
	SBS44	0.59434				SBS3	0.516508				SBS109	0.426421				SBS109	0.562855				SBS3	0.525195				SBS92	0.463791				SBS109	0.486882
	SBS1	0.589243				SBS109	0.506257				SBS44	0.423291				SBS44	0.559444				SBS109	0.516277				SBS32	0.437966				SBS87	0.473239
	SBS87	0.581803				SBS92	0.504067				SBS92	0.414392				SBS3	0.549873				SBS89	0.51176				SBS19	0.432041				SBS94	0.45267
	SBS3	0.578239				SBS98	0.487944				SBS105	0.413999				SBS92	0.543				SBS92	0.492874				SBS3	0.431954				SBS92	0.446101
	SBS25	0.575839				SBS25	0.479824				SBS107	0.411508				SBS89	0.526632				SBS32	0.48151				SBS99	0.427288				SBS106	0.433311
	SBS42	0.536037				SBS89	0.478872				SBS94	0.410245				SBS105	0.500827				SBS98	0.476791				SBS7b	0.420564				SBS89	0.429896
	SBS32	0.530974				SBS32	0.47071				SBS30	0.398192				SBS25	0.50002				SBS95	0.473618				SBS109	0.416071				SBS96	0.420129
	SBS89	0.491794				SBS105	0.461976				SBS98	0.39486				SBS95	0.488168				SBS25	0.47288				SBS84	0.399294				SBS105	0.415084
	SBS30	0.482921				SBS95	0.459086				SBS3	0.394648				SBS30	0.477489				SBS29	0.467793				SBS31	0.397617				SBS3	0.412722
	SBS95	0.481526				SBS29	0.451473				SBS7b	0.38419				SBS42	0.476638				SBS42	0.453134				SBS44	0.393235				SBS40b	0.395069
	SBS40b	0.481083				SBS42	0.438873				SBS42	0.375621				SBS100	0.46215				SBS105	0.452198				SBS25	0.391439				SBS84	0.380021
	SBS23	0.47414				SBS106	0.435309				SBS11	0.368199				SBS98	0.459381				SBS100	0.447269				SBS94	0.382659				SBS10b	0.366432
	SBS10c	0.473893				SBS30	0.430766				SBS89	0.3653				SBS29	0.458613				SBS24	0.437958				SBS98	0.382149				SBS24	0.361686
	SBS31	0.459201				SBS24	0.428263				SBS84	0.342762				SBS4	0.444754				SBS30	0.434662				SBS89	0.373784				SBS42	0.360118
	SBS84	0.458583				SBS100	0.42715				SBS96	0.342698				SBS40b	0.441205				SBS4	0.428466				SBS1	0.372196				SBS46	0.356466
	SBS96	0.45771				SBS4	0.4136				SBS7a	0.338716				SBS18	0.433914				SBS106	0.427099				SBS107	0.370471				SBS95	0.346314
	SBS24	0.454647				SBS84	0.412566				SBS40b	0.336351				SBS24	0.425761				SBS18	0.420737				SBS15	0.359229				SBS93	0.340082
	SBS11	0.448411				SBS18	0.406057				SBS23	0.332571				SBS106	0.424257				SBS40b	0.419746				SBS7a	0.346109				SBS9	0.336043
	SBS19	0.44686				SBS23	0.401654				SBS93	0.315176				SBS8	0.423159				SBS8	0.416469				SBS40b	0.34348				SBS10c	0.334615
	SBS7b	0.441824				SBS40b	0.400063				SBS106	0.304791				SBS23	0.422711				SBS39	0.403325				SBS97	0.333753				SBS26	0.322855
	SBS98	0.439844				SBS39	0.398416				SBS50	0.302322				SBS39	0.420384				SBS84	0.400376				SBS95	0.328225				SBS18	0.319483
	SBS8	0.437289				SBS8	0.392554				SBS18	0.301284				SBS84	0.417708				SBS50	0.400184				SBS39	0.2937				SBS30	0.317724
	SBS18	0.433269				SBS99	0.376908				SBS10c	0.298052				SBS96	0.401176				SBS23	0.39126				SBS24	0.292332				SBS29	0.317314
	SBS46	0.432365				SBS96	0.368651				SBS46	0.295885				SBS11	0.393771				SBS96	0.383684				SBS35	0.269739				SBS8	0.313932
	SBS106	0.428567				SBS31	0.368002				SBS9	0.292312				SBS99	0.388078				SBS99	0.383107				SBS18	0.266905				SBS11	0.306288
	SBS41	0.422962				SBS50	0.36604				SBS39	0.292277				SBS19	0.380388				SBS35	0.364632				SBS47	0.264136				SBS101	0.297162
	SBS108	0.421983				SBS35	0.359006				SBS29	0.292111				SBS20	0.377327				SBS93	0.358114				SBS41	0.257617				SBS104	0.295243
	SBS29	0.419125				SBS93	0.355718				SBS41	0.288129				SBS50	0.377243				SBS31	0.353691				SBS96	0.255167				SBS20	0.287964
	SBS93	0.417128				SBS19	0.351227				SBS95	0.288033				SBS93	0.377093				SBS11	0.342901				SBS93	0.252035				SBS58	0.286999
	SBS4	0.41425				SBS11	0.338944				SBS31	0.28511				SBS31	0.375588				SBS20	0.328508				SBS58	0.250611				SBS37	0.285162
	SBS100	0.407956				SBS10b	0.337797				SBS26	0.284903				SBS35	0.361462				SBS9	0.319394				SBS22b	0.245332				SBS39	0.284683
	SBS39	0.400595				SBS53	0.335294				SBS19	0.275455				SBS53	0.359667				SBS104	0.317903				SBS50	0.243849				SBS108	0.283458
	SBS35	0.395814				SBS7b	0.330349				SBS104	0.273163				SBS46	0.343436				SBS19	0.312921				SBS51	0.241117				SBS98	0.283039
	SBS9	0.395593				SBS104	0.329214				SBS24	0.273086				SBS10c	0.341846				SBS10c	0.308691				SBS29	0.235612				SBS41	0.279876
	SBS10b	0.39064				SBS20	0.327353				SBS108	0.26412				SBS104	0.338573				SBS53	0.306692				SBS9	0.232355				SBS54	0.278471
	SBS104	0.386882				SBS46	0.327042				SBS54	0.258265				SBS7b	0.32934				SBS103	0.306344				SBS46	0.230908				SBS4	0.275514
	SBS20	0.382779				SBS58	0.30917				SBS99	0.257889				SBS58	0.325052				SBS46	0.306074				SBS108	0.226983				SBS99	0.274194
	SBS58	0.377325				SBS9	0.298121				SBS101	0.254717				SBS38	0.324962				SBS7b	0.303742				SBS2	0.224896				SBS100	0.272572
	SBS7a	0.361642				SBS103	0.294771				SBS8	0.251196				SBS9	0.321461				SBS58	0.299323				SBS8	0.223594				SBS19	0.264754
	SBS26	0.361067				SBS10c	0.292497				SBS37	0.246677				SBS97	0.318712				SBS41	0.296691				SBS20	0.221796				SBS12	0.262029
	SBS50	0.359099				SBS38	0.282851				SBS35	0.245755				SBS45	0.313052				SBS36	0.282611				SBS4	0.220567				SBS36	0.257749
	SBS37	0.357781				SBS97	0.282146				SBS58	0.238183				SBS37	0.309395				SBS51	0.275773				SBS101	0.218032				SBS23	0.244659
	SBS99	0.355184				SBS86	0.276229				SBS21	0.237606				SBS103	0.305776				SBS86	0.270981				SBS100	0.217866				SBS57	0.237499
	SBS12	0.351304				SBS45	0.271129				SBS103	0.237418				SBS41	0.30151				SBS57	0.258602				SBS10c	0.213901				SBS51	0.236057
	SBS85	0.343997				SBS41	0.270957				SBS20	0.236949				SBS14	0.300304				SBS45	0.25793				SBS10b	0.212612				SBS14	0.233317
	SBS101	0.341721				SBS37	0.268871				SBS12	0.232631				SBS36	0.297844				SBS10b	0.256499				SBS21	0.211808				SBS22b	0.230015
	SBS36	0.337201				SBS36	0.262953				SBS100	0.224076				SBS86	0.297678				SBS38	0.255971				SBS104	0.211317				SBS31	0.219875
	SBS14	0.320103				SBS26	0.261416				SBS4	0.2201				SBS10b	0.274635				SBS37	0.253771				SBS106	0.199677				SBS85	0.218173
	SBS21	0.317069				SBS57	0.254658				SBS86	0.216442				SBS57	0.270815				SBS101	0.247069				SBS26	0.197501				SBS16	0.2166
	SBS47	0.310852				SBS51	0.254406				SBS57	0.203195				SBS108	0.269965				SBS14	0.242252				SBS34	0.196948				SBS103	0.215153
	SBS57	0.309184				SBS108	0.251092				SBS97	0.198303				SBS26	0.264099				SBS108	0.241077				SBS91	0.195424				SBS35	0.214403
	SBS51	0.298657				SBS101	0.251038				SBS7d	0.196373				SBS7a	0.262747				SBS97	0.240998				SBS90	0.188091				SBS7a	0.213671
	SBS34	0.292514				SBS7a	0.243588				SBS36	0.196089				SBS51	0.26229				SBS26	0.233462				SBS16	0.184503				SBS10d	0.208964
	SBS103	0.291668				SBS14	0.236664				SBS47	0.195584				SBS101	0.249317				SBS7a	0.23012				SBS85	0.183003				SBS7d	0.206312
	SBS97	0.291267				SBS12	0.231832				SBS85	0.192056				SBS12	0.246912				SBS47	0.22309				SBS54	0.179422				SBS21	0.197961
	SBS22b	0.271111				SBS54	0.213493				SBS51	0.187412				SBS47	0.234756				SBS12	0.215357				SBS57	0.175115				SBS56	0.197281
	SBS7d	0.261113				SBS21	0.209744				SBS14	0.184048				SBS21	0.22413				SBS54	0.203323				SBS103	0.174767				SBS7b	0.19234
	SBS54	0.258016				SBS49	0.194668				SBS88	0.175473				SBS85	0.219144				SBS22b	0.193069				SBS12	0.173521				SBS88	0.188394
	SBS10d	0.252732				SBS47	0.190302				SBS22b	0.168304				SBS49	0.218955				SBS16	0.191882				SBS37	0.17098				SBS47	0.185563
	SBS56	0.252685				SBS7d	0.185745				SBS2	0.166412				SBS16	0.216806				SBS49	0.191861				SBS36	0.16787				SBS33	0.18486
	SBS86	0.252008				SBS16	0.182199				SBS16	0.15495				SBS7d	0.197726				SBS85	0.187705				SBS27	0.163544				SBS45	0.176844
	SBS88	0.24079				SBS22b	0.173193				SBS33	0.145823				SBS22b	0.195038				SBS21	0.184773				SBS48	0.158474				SBS50	0.17348
	SBS16	0.239143				SBS85	0.173167				SBS34	0.145347				SBS54	0.18752				SBS52	0.177063				SBS86	0.150736				SBS53	0.171775
	SBS45	0.237589				SBS52	0.160187				SBS7c	0.138439				SBS88	0.186991				SBS10d	0.17307				SBS33	0.149218				SBS86	0.167719
	SBS33	0.237153				SBS2	0.160003				SBS56	0.129039				SBS2	0.18431				SBS88	0.172905				SBS22a	0.132353				SBS38	0.164652
	SBS7c	0.230463				SBS91	0.154769				SBS55	0.128408				SBS91	0.183175				SBS91	0.166921				SBS52	0.119893				SBS52	0.161823
	SBS10a	0.222564				SBS33	0.154697				SBS10d	0.125781				SBS10d	0.174101				SBS7d	0.164857				SBS7c	0.115371				SBS97	0.160477
	SBS2	0.21736				SBS88	0.151904				SBS10a	0.125332				SBS52	0.173794				SBS27	0.161958				SBS88	0.114052				SBS10a	0.159492
	SBS53	0.211039				SBS27	0.151594				SBS43	0.117698				SBS56	0.171551				SBS56	0.161001				SBS43	0.112896				SBS27	0.158244
	SBS38	0.189135				SBS10d	0.145351				SBS27	0.102697				SBS27	0.143854				SBS2	0.154624				SBS14	0.112794				SBS2	0.155288
	SBS90	0.182336				SBS56	0.132386				SBS53	0.101301				SBS34	0.142854				SBS33	0.14532				SBS10d	0.106179				SBS22a	0.143113
	SBS91	0.182161				SBS7c	0.113933				SBS90	0.0998154				SBS33	0.135193				SBS34	0.125909				SBS55	0.103241				SBS91	0.137874
	SBS27	0.172895				SBS59	0.0992241				SBS22a	0.0977819				SBS10a	0.129826				SBS7c	0.116374				SBS56	0.0963554				SBS34	0.136058
	SBS49	0.164552				SBS13	0.0979154				SBS45	0.0850921				SBS7c	0.126858				SBS13	0.111791				SBS53	0.0947432				SBS7c	0.135558
	SBS52	0.163129				SBS22a	0.0970421				SBS13	0.0743329				SBS59	0.0982808				SBS10a	0.111063				SBS60	0.0943018				SBS55	0.122572
	SBS22a	0.147141				SBS17a	0.0967915				SBS91	0.0704191				SBS48	0.0974908				SBS22a	0.100706				SBS10a	0.0736833				SBS43	0.118252
	SBS17a	0.146245				SBS34	0.0963896				SBS38	0.0695917				SBS22a	0.091455				SBS43	0.0997264				SBS7d	0.071875				SBS90	0.117685
	SBS48	0.110986				SBS10a	0.0961676				SBS17a	0.0690793				SBS13	0.0901348				SBS59	0.0975736				SBS13	0.0639067				SBS17a	0.111486
	SBS43	0.101404				SBS55	0.0832949				SBS60	0.0610319				SBS90	0.0900264				SBS55	0.0955605				SBS45	0.0594413				SBS28	0.0752066
	SBS59	0.0963678				SBS43	0.0764489				SBS52	0.0483801				SBS43	0.088692				SBS90	0.0884974				SBS38	0.0449065				SBS59	0.0705069
	SBS13	0.0872288				SBS48	0.06684				SBS28	0.0387579				SBS55	0.0856554				SBS28	0.0745844				SBS59	0.0364411				SBS13	0.0578454
	SBS55	0.0856121				SBS90	0.0627138				SBS59	0.0383851				SBS17a	0.0734096				SBS17a	0.0632559				SBS28	0.0237457				SBS49	0.0577517
	SBS28	0.0425178				SBS28	0.0567346				SBS17b	0.0163289				SBS28	0.0555932				SBS17b	0.0562801				SBS49	0.0234887				SBS60	0.0573006
	SBS17b	0.0282649				SBS17b	0.0353268				SBS49	0.0155866				SBS17b	0.0375093				SBS48	0.0518216				SBS17a	0.0187008				SBS17b	0.0467421
	SBS60	0.0200779				SBS60	0.019061				SBS48	0.00284895				SBS60	0.0219549				SBS60	0.0347942				SBS17b	0.0069078				SBS48	0.0214275
