# Supplementary material for: Genome degradation in plant tissue culture
Source: Proc Natl Acad Sci U S A. 2026 Apr 22;123(17):e2530182123. doi: 10.1073/pnas.2530182123 (PMC13123843; doi:10.1073/pnas.2530182123)
Supplement: Supplementary file 9 — Dataset S08 (XLSX) [file pnas.2530182123.sd08.xlsx]

## Sheet: Sheet1
Dataset S8. Retained de novo mutations on chromosome 4 occurring after duplication but still present in the diploid somatic embryos.
	E 5	E 6
Number of mutations	32	32
