# Supplementary material for: Genome degradation in plant tissue culture
Source: Proc Natl Acad Sci U S A. 2026 Apr 22;123(17):e2530182123. doi: 10.1073/pnas.2530182123 (PMC13123843; doi:10.1073/pnas.2530182123)
Supplement: Supplementary file 10 — Dataset S09 (XLSX) [file pnas.2530182123.sd09.xlsx]

## Sheet: Sheet1
Dataset S9. Number of de novo mutations on chromosomes 4 and 9 occurring before chromosome duplication.
	E 1	E 2	E 3	E 4	E 5	E 6	E HiFi	E 7	E 8	E 9	E 10	E 11	E 12	E 13	E 14
Chromosome 4 (Primary)	22	30	16	27	0	0	22	31	33	32	16	17	24	28	26
Chromosome 9 (Primary)	2	6	0	2	2	2	2	1	2	1	0	1	1	2	1
Chromosome 4 (Haplotype-Resolved)	25	25	24	27	NA	NA	24	25	25	25	22	20	25	25	25
Chromosome 9 (Haplotype-Resolved)	3	2	2	3	3	2	2	2	2	3	1	1	2	2	2
