# Supplementary material for: Genome degradation in plant tissue culture
Source: Proc Natl Acad Sci U S A. 2026 Apr 22;123(17):e2530182123. doi: 10.1073/pnas.2530182123 (PMC13123843; doi:10.1073/pnas.2530182123)
Supplement: Supplementary file 11 — Dataset S10 (XLSX) [file pnas.2530182123.sd10.xlsx]

## Sheet: Sheet1
Dataset S10. Counts of 21-mer telomeric repeats from nuclear genome aligned reads in the walnut clones.
	E 1	E 2	E 3	E 4	E 5	E 6	E HiFi	E 7	E 8	E 9	E 10	E 11	E 12	E 13	E 14	Shoot 1985	Shoot 2010	Shoot 2013	Shoot 2022	Reference	Tree
Repeat counted	AAACCCTAAACCCTAAACCCT	AAACCCTAAACCCTAAACCCT	AAACCCTAAACCCTAAACCCT	AAACCCTAAACCCTAAACCCT	AAACCCTAAACCCTAAACCCT	AAACCCTAAACCCTAAACCCT	AAACCCTAAACCCTAAACCCT	AAACCCTAAACCCTAAACCCT	AAACCCTAAACCCTAAACCCT	AAACCCTAAACCCTAAACCCT	AAACCCTAAACCCTAAACCCT	AAACCCTAAACCCTAAACCCT	AAACCCTAAACCCTAAACCCT	AAACCCTAAACCCTAAACCCT	AAACCCTAAACCCTAAACCCT	AAACCCTAAACCCTAAACCCT	AAACCCTAAACCCTAAACCCT	AAACCCTAAACCCTAAACCCT	AAACCCTAAACCCTAAACCCT	AAACCCTAAACCCTAAACCCT	AAACCCTAAACCCTAAACCCT
Counts of repeat	2105732	3267400	1219755	5588659	3303539	3350253	1880464	2519074	2680326	3721467	767980	916472	1611697	2390699	1290439	562680	590388	503607	523200	360519	552579
Sequenced basepairs in nuclear reads	23524874510	28922176209	12196125125	37258142424	39252606937	32355485772	20890113558	24245133712	29524285492	31992351294	21366416233	23784790179	25540938626	35248865165	23490570633	23147759265	38510973437	38272867296	40444931171	21941538604	34704772412
Normalized telomere repeats	8.95109e-05	0.000112972	0.000100012	0.000149998	8.4161e-05	0.000103545	9.00169e-05	0.0001039	9.07838e-05	0.000116324	3.59433e-05	3.85318e-05	6.31025e-05	6.78234e-05	5.49343e-05	2.43082e-05	1.53304e-05	1.31583e-05	1.29361e-05	1.64309e-05	1.59223e-05
