# Supplementary material for: Genome degradation in plant tissue culture
Source: Proc Natl Acad Sci U S A. 2026 Apr 22;123(17):e2530182123. doi: 10.1073/pnas.2530182123 (PMC13123843; doi:10.1073/pnas.2530182123)
Supplement: Supplementary file 12 — Dataset S11 (XLSX) [file pnas.2530182123.sd11.xlsx]

## Sheet: Sheet1
Dataset S11. Transposable elements detected in RNA sequencing.
Transposon aligned reads	E 1	E 2	E 3	E 4	E 5	E 6	E 7	E 8	E 9	E 12	E 13	E 14
Number of reads aligned to 5500 class	4803	3984	8981	5102	4498	5458	4447	5775	4785	8486	3327	4719
Percentage of reads aligned to 5500 class	0.00699006	0.00576696	0.0128216	0.00705098	0.00714547	0.00726352	0.00595653	0.00734879	0.00636819	0.010435	0.00445886	0.00610445
Number of reads aligned to 900 class	483	339	550	588	289	346	565	666	491	213	237	239
Percentage of reads aligned to 900 class	0.000702936	0.000490712	0.000785199	0.000812618	0.000459102	0.000460458	0.000756789	0.000847496	0.000653455	0.000261921	0.000317628	0.000309168
Total number of sequenced reads (2x150bp)	68711836	69083237	70045947	72358716	62948979	75142596	74657520	78584418	75139057	81322255	74615525	77304261
