# Supplementary material for: Genome degradation in plant tissue culture
Source: Proc Natl Acad Sci U S A. 2026 Apr 22;123(17):e2530182123. doi: 10.1073/pnas.2530182123 (PMC13123843; doi:10.1073/pnas.2530182123)
Supplement: Supplementary file 13 — Dataset S12 (XLSX) [file pnas.2530182123.sd12.xlsx]

## Sheet: Sheet1
Dataset S12. Names and labels found in scripts and in repositories and their correspondence with the manuscript.
Chromsomes
Name in Assembly	Chromosome Name
NC_049901.1_RagTag	1
NC_049902.1_RagTag	2
NC_049903.1_RagTag	3
NC_049904.1_RagTag	4
NC_049905.1_RagTag	5
NC_049906.1_RagTag	6
NC_049907.1_RagTag	7
NC_049908.1_RagTag	8
NC_049909.1_RagTag	9
NC_049910.1_RagTag	10
NC_049911.1_RagTag	11
NC_049912.1_RagTag	12
NC_049913.1_RagTag	13
NC_049914.1_RagTag	14
NC_049915.1_RagTag	15
NC_049916.1_RagTag	16
Haplotypes
File name	Haplotype
jr_chandler_primary.fasta	Primary
jr_chandler_hap1.fasta	Hap A
jr_chandler_hap2.fasta	Hap B
Sample Names
Name in files	Manuscript name
cr16a2	E1
cr16a1	E2
cr17a2	E3
cr17a1	E4
cr18a1	E5
cr16a	E6
cr15a1	E7
cr15a	E8
cr18a	E9
cr21-2	E10
cr21-1	E11
cr12a	E12
cr13a	E13
cr11a	E14
cr2_hifi	E HiFi
cr85	Shoot 1985
cr10	Shoot 2010
cr13	Shoot 2013
cr22	Shoot 2022
term_chandler	Tree
ref_chandler	Reference
